# Supplementary material for: (4-Ethyl­cyclo­hex­yl)(4-meth­oxy­phen­yl)methanone
Source: Acta Crystallogr Sect E Struct Rep Online. 2013 Feb 6;69(Pt 3):o348. doi: 10.1107/S1600536813003279 (PMC3588434; doi:10.1107/S1600536813003279)
Supplement: Supplementary file 1 [file e-69-0o348-sup1.cif]

##############################################################################
#                                                                            #
# This CIF contains the data in a paper accepted for publication in          #
# Acta Crystallographica Section E. It conforms to the requirements of       #
# Notes for Authors for Acta Crystallographica Section E, and has been       #
# peer reviewed under the auspices of the IUCr Commission on Journals.       #
#                                                                            #
# Full details of the Crystallographic Information File format               #
# are given in the paper "The Crystallographic Information File (CIF):       #
# a New Standard Archive File for Crystallography" by S. R. Hall, F. H.      #
# Allen and I. D. Brown [Acta Cryst. (1991), A47, 655-685].                  #
#                                                                            #
# The current version of the core CIF dictionary is obtainable from          #
# ftp://ftp.iucr.org/pub/cif_core.dic.                                       #
#                                                                            #
# Software is freely available for graphical display of the structure(s)     #
# in this CIF. For information consult the CIF software page                 #
# http://www.iucr.org/resources/cif/software.                                #
#                                                                            #
# This file may be used for bona fide research purposes within the           #
# scientific community so long as proper attribution is given to the journal # 
# article from which it was obtained.                                        #
#                                                                            #
##############################################################################
data_I
_audit_creation_method     SHELXL-97
_chemical_name_systematic
;
(4-Ethylcyclohexyl)(4-methoxyphenyl)methanone
;
_chemical_name_common     ?
_chemical_formula_moiety     'C16 H22 O2'
_chemical_formula_sum     'C16 H22 O2'
_chemical_formula_iupac     'C16 H22 O2'
_chemical_formula_weight     246.34
_chemical_melting_point     ?
_symmetry_cell_setting     monoclinic
_symmetry_space_group_name_H-M     'P 21/c'
_symmetry_space_group_name_Hall     '-P 2ybc'
loop_
    _symmetry_equiv_pos_as_xyz
    'x, y, z'
    '-x, y+1/2, -z+1/2'
    '-x, -y, -z'
    'x, -y-1/2, z-1/2'
_cell_length_a     7.613(2)
_cell_length_b     5.7513(15)
_cell_length_c     31.085(9)
_cell_angle_alpha     90.00
_cell_angle_beta     94.674(4)
_cell_angle_gamma     90.00
_cell_volume     1356.5(6)
_cell_formula_units_Z     4
_cell_measurement_reflns_used     3595
_cell_measurement_theta_min     1.3
_cell_measurement_theta_max     27.9
_cell_measurement_temperature     113(2)
_exptl_crystal_description     Prism
_exptl_crystal_colour     Colorless
_exptl_crystal_size_max     0.20
_exptl_crystal_size_mid     0.18
_exptl_crystal_size_min     0.10
_exptl_crystal_density_diffrn     1.206
_exptl_crystal_density_meas     ?
_exptl_crystal_density_method     'not measured'
_exptl_crystal_F_000     536
_exptl_absorpt_coefficient_mu     0.077
_exptl_absorpt_correction_type     multi-scan
_exptl_absorpt_process_details     '(Crystalclear; Rigaku/MSC, 2009)'
_exptl_absorpt_correction_T_min     0.9847
_exptl_absorpt_correction_T_max     0.9923
_exptl_special_details
;
;
_diffrn_ambient_temperature     113(2)
_diffrn_radiation_type     MoK\a
_diffrn_radiation_wavelength     0.71073
_diffrn_radiation_source     'rotating anode'
_diffrn_radiation_monochromator     multilayer
_diffrn_measurement_device_type     'Rigaku Saturn CCD area-detector'
_diffrn_measurement_method     '\w and \f scans'
_diffrn_detector_area_resol_mean     14.63
_diffrn_reflns_number     13145
_diffrn_reflns_av_R_equivalents     0.0424
_diffrn_reflns_av_sigmaI/netI     0.0537
_diffrn_reflns_theta_min     1.31
_diffrn_reflns_theta_max     27.86
_diffrn_reflns_theta_full     27.86
_diffrn_measured_fraction_theta_max     0.998
_diffrn_measured_fraction_theta_full     0.998
_diffrn_reflns_limit_h_min     -9
_diffrn_reflns_limit_h_max     10
_diffrn_reflns_limit_k_min     -6
_diffrn_reflns_limit_k_max     7
_diffrn_reflns_limit_l_min     -40
_diffrn_reflns_limit_l_max     40
_diffrn_standards_number     0
_diffrn_standards_interval_count     0
_diffrn_standards_interval_time     0
_diffrn_standards_decay_%     0
_refine_special_details
;
Refinement of <i>F</i>^2^ against ALL reflections. The weighted <i>R</i>-factor
<i>wR</i> and goodness of fit <i>S</i> are based on <i>F</i>^2^, conventional
<i>R</i>-factors <i>R</i> are based on <i>F</i>, with <i>F</i> set to zero for
negative <i>F</i>^2^. The threshold expression of <i>F</i>^2^ >
\s(<i>F</i>^2^) is used only for calculating <i>R</i>-factors(gt) <i>etc</i>.
and is not relevant to the choice of reflections for refinement.
<i>R</i>-factors based on <i>F</i>^2^ are statistically about twice as large
as those based on <i>F</i>, and <i>R</i>- factors based on ALL data will be
even larger.
;
_reflns_number_total     3235
_reflns_number_gt     2576
_reflns_threshold_expression     I>2sigma(I)
_refine_ls_structure_factor_coef     Fsqd
_refine_ls_matrix_type     full
_refine_ls_R_factor_all     0.0656
_refine_ls_R_factor_gt     0.0498
_refine_ls_wR_factor_gt     0.1273
_refine_ls_wR_factor_ref     0.1393
_refine_ls_goodness_of_fit_ref     1.057
_refine_ls_restrained_S_all     1.057
_refine_ls_number_reflns     3235
_refine_ls_number_parameters     165
_refine_ls_number_restraints     0
_refine_ls_hydrogen_treatment     constr
_refine_ls_weighting_scheme     calc
_refine_ls_weighting_details
         'calc w=1/[\s^2^(Fo^2^)+(0.0684P)^2^+0.0117P] where P=(Fo^2^+2Fc^2^)/3'
_atom_sites_solution_hydrogens     geom
_atom_sites_solution_primary     direct
_atom_sites_solution_secondary     difmap
_refine_ls_shift/su_max     0.001
_refine_ls_shift/su_mean     0.000
_refine_diff_density_max     0.248
_refine_diff_density_min     -0.181
_refine_ls_extinction_method     none
_refine_ls_extinction_coef     ?
loop_
    _atom_type_symbol
    _atom_type_description
    _atom_type_scat_dispersion_real
    _atom_type_scat_dispersion_imag
    _atom_type_scat_source
    'C' 'C' 0.0033 0.0016
                         'International Tables Vol C Tables 4.2.6.8 and 6.1.1.4'
    'H' 'H' 0.0000 0.0000
                         'International Tables Vol C Tables 4.2.6.8 and 6.1.1.4'
    'O' 'O' 0.0106 0.0060
                         'International Tables Vol C Tables 4.2.6.8 and 6.1.1.4'
_computing_data_collection
                              '<i>CrystalClear-SM Expert</i> (Rigaku/MSC, 2009)'
_computing_cell_refinement
                              '<i>CrystalClear-SM Expert</i> (Rigaku/MSC, 2009)'
_computing_data_reduction     '<i>CrystalClear-SM Expert</i> (Rigaku/MSC, 2009)'
_computing_structure_solution     'SHELXS97 (Sheldrick, 2008)'
_computing_structure_refinement     'SHELXL97 (Sheldrick, 2008)'
_computing_molecular_graphics     'SHELXTL (Sheldrick, 2008)'
_computing_publication_material     'SHELXTL (Sheldrick, 2008)'
loop_
    _atom_site_type_symbol
    _atom_site_label
    _atom_site_fract_x
    _atom_site_fract_y
    _atom_site_fract_z
    _atom_site_U_iso_or_equiv
    _atom_site_adp_type
    _atom_site_calc_flag
    _atom_site_refinement_flags
    _atom_site_occupancy
    _atom_site_symmetry_multiplicity
    _atom_site_disorder_assembly
    _atom_site_disorder_group
    O O1 0.34006(12) 0.74119(17) 0.16856(3) 0.0272(3) Uani d . 1 1 . .
    O O2 0.05937(15) 0.53751(18) 0.34949(3) 0.0352(3) Uani d . 1 1 . .
    C C1 0.3969(2) 0.9518(3) 0.14967(4) 0.0316(4) Uani d . 1 1 . .
    H H1A 0.3107 1.0750 0.1536 0.047 Uiso calc R 1 1 . .
    H H1B 0.4073 0.9276 0.1188 0.047 Uiso calc R 1 1 . .
    H H1C 0.5117 0.9974 0.1637 0.047 Uiso calc R 1 1 . .
    C C2 0.29562(17) 0.7517(2) 0.21018(4) 0.0215(3) Uani d . 1 1 . .
    C C3 0.20950(17) 0.5560(2) 0.22446(4) 0.0229(3) Uani d . 1 1 . .
    H H3 0.1869 0.4273 0.2057 0.028 Uiso calc R 1 1 . .
    C C4 0.15706(17) 0.5488(2) 0.26592(4) 0.0212(3) Uani d . 1 1 . .
    H H4 0.0986 0.4147 0.2755 0.025 Uiso calc R 1 1 . .
    C C5 0.18896(17) 0.7370(2) 0.29413(4) 0.0198(3) Uani d . 1 1 . .
    C C6 0.27745(17) 0.9302(2) 0.27951(4) 0.0215(3) Uani d . 1 1 . .
    H H6 0.3013 1.0582 0.2984 0.026 Uiso calc R 1 1 . .
    C C7 0.33165(18) 0.9393(2) 0.23779(4) 0.0215(3) Uani d . 1 1 . .
    H H7 0.3923 1.0718 0.2283 0.026 Uiso calc R 1 1 . .
    C C8 0.12147(18) 0.7220(2) 0.33787(4) 0.0229(3) Uani d . 1 1 . .
    C C9 0.13144(17) 0.9305(2) 0.36774(4) 0.0213(3) Uani d . 1 1 . .
    H H9 0.1151 1.0748 0.3499 0.026 Uiso calc R 1 1 . .
    C C10 -0.01352(18) 0.9211(2) 0.39925(4) 0.0245(3) Uani d . 1 1 . .
    H H10A -0.1303 0.9292 0.3828 0.029 Uiso calc R 1 1 . .
    H H10B -0.0061 0.7714 0.4150 0.029 Uiso calc R 1 1 . .
    C C11 0.00388(17) 1.1215(2) 0.43170(4) 0.0239(3) Uani d . 1 1 . .
    H H11A -0.0890 1.1069 0.4521 0.029 Uiso calc R 1 1 . .
    H H11B -0.0144 1.2708 0.4161 0.029 Uiso calc R 1 1 . .
    C C12 0.18477(18) 1.1241(2) 0.45716(4) 0.0219(3) Uani d . 1 1 . .
    H H12 0.2001 0.9730 0.4730 0.026 Uiso calc R 1 1 . .
    C C13 0.32707(18) 1.1398(2) 0.42528(4) 0.0235(3) Uani d . 1 1 . .
    H H13A 0.4446 1.1378 0.4414 0.028 Uiso calc R 1 1 . .
    H H13B 0.3147 1.2892 0.4095 0.028 Uiso calc R 1 1 . .
    C C14 0.31498(18) 0.9391(2) 0.39280(4) 0.0233(3) Uani d . 1 1 . .
    H H14A 0.3376 0.7903 0.4083 0.028 Uiso calc R 1 1 . .
    H H14B 0.4064 0.9588 0.3722 0.028 Uiso calc R 1 1 . .
    C C15 0.19885(19) 1.3203(3) 0.49047(4) 0.0264(3) Uani d . 1 1 . .
    H H15A 0.2086 1.4700 0.4751 0.032 Uiso calc R 1 1 . .
    H H15B 0.0886 1.3248 0.5053 0.032 Uiso calc R 1 1 . .
    C C16 0.3545(2) 1.2989(3) 0.52446(4) 0.0319(4) Uani d . 1 1 . .
    H H16A 0.3385 1.1616 0.5424 0.048 Uiso calc R 1 1 . .
    H H16B 0.3609 1.4383 0.5427 0.048 Uiso calc R 1 1 . .
    H H16C 0.4639 1.2832 0.5101 0.048 Uiso calc R 1 1 . .
loop_
    _atom_site_aniso_label
    _atom_site_aniso_U_11
    _atom_site_aniso_U_22
    _atom_site_aniso_U_33
    _atom_site_aniso_U_12
    _atom_site_aniso_U_13
    _atom_site_aniso_U_23
    O1 0.0309(6) 0.0321(6) 0.0196(5) -0.0005(4) 0.0068(4) -0.0025(4)
    O2 0.0550(7) 0.0257(6) 0.0261(6) -0.0095(5) 0.0099(5) 0.0028(4)
    C1 0.0357(9) 0.0380(10) 0.0223(7) 0.0010(7) 0.0089(6) 0.0029(6)
    C2 0.0185(7) 0.0272(8) 0.0186(6) 0.0026(6) 0.0004(5) -0.0004(5)
    C3 0.0230(7) 0.0221(8) 0.0234(7) 0.0009(6) 0.0000(5) -0.0032(5)
    C4 0.0197(7) 0.0188(7) 0.0247(7) -0.0007(5) -0.0008(5) 0.0022(5)
    C5 0.0200(7) 0.0209(7) 0.0180(6) 0.0014(5) -0.0012(5) 0.0012(5)
    C6 0.0231(7) 0.0220(8) 0.0188(7) 0.0000(6) -0.0010(5) -0.0005(5)
    C7 0.0212(7) 0.0216(8) 0.0218(7) -0.0007(5) 0.0018(5) 0.0016(5)
    C8 0.0233(7) 0.0232(8) 0.0216(7) 0.0001(6) -0.0008(5) 0.0038(5)
    C9 0.0252(8) 0.0221(8) 0.0167(6) -0.0005(6) 0.0022(5) 0.0025(5)
    C10 0.0237(8) 0.0296(8) 0.0203(7) -0.0025(6) 0.0021(5) 0.0020(5)
    C11 0.0224(7) 0.0300(8) 0.0198(6) 0.0019(6) 0.0057(5) 0.0019(5)
    C12 0.0251(7) 0.0233(8) 0.0177(6) 0.0006(6) 0.0034(5) 0.0015(5)
    C13 0.0229(7) 0.0257(8) 0.0221(7) -0.0018(6) 0.0026(5) 0.0001(5)
    C14 0.0230(7) 0.0267(8) 0.0207(7) 0.0005(6) 0.0043(5) -0.0007(5)
    C15 0.0316(8) 0.0260(8) 0.0221(7) 0.0012(6) 0.0043(6) -0.0015(5)
    C16 0.0367(9) 0.0360(9) 0.0230(7) -0.0035(7) 0.0025(6) -0.0045(6)
_geom_special_details
;
All e.s.d.'s (except the e.s.d. in the dihedral angle between two l.s. planes)
are estimated using the full covariance matrix. The cell e.s.d.'s are taken
into account individually in the estimation of e.s.d.'s in distances, angles
and torsion angles; correlations between e.s.d.'s in cell parameters are only
used when they are defined by crystal symmetry. An approximate (isotropic)
treatment of cell e.s.d.'s is used for estimating e.s.d.'s involving l.s.
planes.
;
loop_
    _geom_bond_atom_site_label_1
    _geom_bond_atom_site_label_2
    _geom_bond_site_symmetry_2
    _geom_bond_distance
    _geom_bond_publ_flag
    O1 C2 . 1.3649(15) ?
    O1 C1 . 1.4286(16) ?
    O2 C8 . 1.2281(16) ?
    C1 H1A . 0.9800 ?
    C1 H1B . 0.9800 ?
    C1 H1C . 0.9800 ?
    C2 C7 . 1.3923(18) ?
    C2 C3 . 1.3933(19) ?
    C3 C4 . 1.3805(18) ?
    C3 H3 . 0.9500 ?
    C4 C5 . 1.4017(18) ?
    C4 H4 . 0.9500 ?
    C5 C6 . 1.3941(18) ?
    C5 C8 . 1.4946(18) ?
    C6 C7 . 1.3935(17) ?
    C6 H6 . 0.9500 ?
    C7 H7 . 0.9500 ?
    C8 C9 . 1.5146(18) ?
    C9 C10 . 1.5352(18) ?
    C9 C14 . 1.5441(18) ?
    C9 H9 . 1.0000 ?
    C10 C11 . 1.5302(18) ?
    C10 H10A . 0.9900 ?
    C10 H10B . 0.9900 ?
    C11 C12 . 1.5313(18) ?
    C11 H11A . 0.9900 ?
    C11 H11B . 0.9900 ?
    C12 C13 . 1.5294(18) ?
    C12 C15 . 1.5295(18) ?
    C12 H12 . 1.0000 ?
    C13 C14 . 1.5315(18) ?
    C13 H13A . 0.9900 ?
    C13 H13B . 0.9900 ?
    C14 H14A . 0.9900 ?
    C14 H14B . 0.9900 ?
    C15 C16 . 1.5269(19) ?
    C15 H15A . 0.9900 ?
    C15 H15B . 0.9900 ?
    C16 H16A . 0.9800 ?
    C16 H16B . 0.9800 ?
    C16 H16C . 0.9800 ?
loop_
    _geom_angle_atom_site_label_1
    _geom_angle_atom_site_label_2
    _geom_angle_atom_site_label_3
    _geom_angle_site_symmetry_1
    _geom_angle_site_symmetry_3
    _geom_angle
    _geom_angle_publ_flag
    C2 O1 C1 . . 117.31(11) ?
    O1 C1 H1A . . 109.5 ?
    O1 C1 H1B . . 109.5 ?
    H1A C1 H1B . . 109.5 ?
    O1 C1 H1C . . 109.5 ?
    H1A C1 H1C . . 109.5 ?
    H1B C1 H1C . . 109.5 ?
    O1 C2 C7 . . 124.55(12) ?
    O1 C2 C3 . . 115.20(12) ?
    C7 C2 C3 . . 120.25(12) ?
    C4 C3 C2 . . 120.06(12) ?
    C4 C3 H3 . . 120.0 ?
    C2 C3 H3 . . 120.0 ?
    C3 C4 C5 . . 120.83(13) ?
    C3 C4 H4 . . 119.6 ?
    C5 C4 H4 . . 119.6 ?
    C6 C5 C4 . . 118.36(12) ?
    C6 C5 C8 . . 123.61(12) ?
    C4 C5 C8 . . 118.01(12) ?
    C7 C6 C5 . . 121.40(12) ?
    C7 C6 H6 . . 119.3 ?
    C5 C6 H6 . . 119.3 ?
    C2 C7 C6 . . 119.08(12) ?
    C2 C7 H7 . . 120.5 ?
    C6 C7 H7 . . 120.5 ?
    O2 C8 C5 . . 119.12(12) ?
    O2 C8 C9 . . 120.34(12) ?
    C5 C8 C9 . . 120.54(12) ?
    C8 C9 C10 . . 111.14(11) ?
    C8 C9 C14 . . 109.43(11) ?
    C10 C9 C14 . . 110.31(11) ?
    C8 C9 H9 . . 108.6 ?
    C10 C9 H9 . . 108.6 ?
    C14 C9 H9 . . 108.6 ?
    C11 C10 C9 . . 111.47(11) ?
    C11 C10 H10A . . 109.3 ?
    C9 C10 H10A . . 109.3 ?
    C11 C10 H10B . . 109.3 ?
    C9 C10 H10B . . 109.3 ?
    H10A C10 H10B . . 108.0 ?
    C10 C11 C12 . . 111.94(11) ?
    C10 C11 H11A . . 109.2 ?
    C12 C11 H11A . . 109.2 ?
    C10 C11 H11B . . 109.2 ?
    C12 C11 H11B . . 109.2 ?
    H11A C11 H11B . . 107.9 ?
    C13 C12 C15 . . 112.37(11) ?
    C13 C12 C11 . . 108.69(11) ?
    C15 C12 C11 . . 111.55(11) ?
    C13 C12 H12 . . 108.0 ?
    C15 C12 H12 . . 108.0 ?
    C11 C12 H12 . . 108.0 ?
    C12 C13 C14 . . 112.00(11) ?
    C12 C13 H13A . . 109.2 ?
    C14 C13 H13A . . 109.2 ?
    C12 C13 H13B . . 109.2 ?
    C14 C13 H13B . . 109.2 ?
    H13A C13 H13B . . 107.9 ?
    C13 C14 C9 . . 111.10(11) ?
    C13 C14 H14A . . 109.4 ?
    C9 C14 H14A . . 109.4 ?
    C13 C14 H14B . . 109.4 ?
    C9 C14 H14B . . 109.4 ?
    H14A C14 H14B . . 108.0 ?
    C16 C15 C12 . . 114.64(12) ?
    C16 C15 H15A . . 108.6 ?
    C12 C15 H15A . . 108.6 ?
    C16 C15 H15B . . 108.6 ?
    C12 C15 H15B . . 108.6 ?
    H15A C15 H15B . . 107.6 ?
    C15 C16 H16A . . 109.5 ?
    C15 C16 H16B . . 109.5 ?
    H16A C16 H16B . . 109.5 ?
    C15 C16 H16C . . 109.5 ?
    H16A C16 H16C . . 109.5 ?
    H16B C16 H16C . . 109.5 ?
loop_
    _geom_torsion_atom_site_label_1
    _geom_torsion_atom_site_label_2
    _geom_torsion_atom_site_label_3
    _geom_torsion_atom_site_label_4
    _geom_torsion_site_symmetry_1
    _geom_torsion_site_symmetry_2
    _geom_torsion_site_symmetry_3
    _geom_torsion_site_symmetry_4
    _geom_torsion
    _geom_torsion_publ_flag
    C1 O1 C2 C7 . . . . -12.28(19) ?
    C1 O1 C2 C3 . . . . 168.14(11) ?
    O1 C2 C3 C4 . . . . -179.40(11) ?
    C7 C2 C3 C4 . . . . 1.0(2) ?
    C2 C3 C4 C5 . . . . 0.1(2) ?
    C3 C4 C5 C6 . . . . -1.00(19) ?
    C3 C4 C5 C8 . . . . 177.29(12) ?
    C4 C5 C6 C7 . . . . 0.78(19) ?
    C8 C5 C6 C7 . . . . -177.40(12) ?
    O1 C2 C7 C6 . . . . 179.23(12) ?
    C3 C2 C7 C6 . . . . -1.21(19) ?
    C5 C6 C7 C2 . . . . 0.3(2) ?
    C6 C5 C8 O2 . . . . -173.42(12) ?
    C4 C5 C8 O2 . . . . 8.38(19) ?
    C6 C5 C8 C9 . . . . 5.83(19) ?
    C4 C5 C8 C9 . . . . -172.36(12) ?
    O2 C8 C9 C10 . . . . -27.46(17) ?
    C5 C8 C9 C10 . . . . 153.29(12) ?
    O2 C8 C9 C14 . . . . 94.61(15) ?
    C5 C8 C9 C14 . . . . -84.64(14) ?
    C8 C9 C10 C11 . . . . 175.81(10) ?
    C14 C9 C10 C11 . . . . 54.25(14) ?
    C9 C10 C11 C12 . . . . -56.99(14) ?
    C10 C11 C12 C13 . . . . 57.33(14) ?
    C10 C11 C12 C15 . . . . -178.23(11) ?
    C15 C12 C13 C14 . . . . 178.48(10) ?
    C11 C12 C13 C14 . . . . -57.57(14) ?
    C12 C13 C14 C9 . . . . 57.13(15) ?
    C8 C9 C14 C13 . . . . -176.81(11) ?
    C10 C9 C14 C13 . . . . -54.24(14) ?
    C13 C12 C15 C16 . . . . -72.27(15) ?
    C11 C12 C15 C16 . . . . 165.39(12) ?
data_global
_journal_date_recd_electronic     2013-01-30
_journal_date_accepted     2013-01-31
_journal_name_full     'Acta Crystallographica, Section E'
_journal_year     2013
_journal_volume     69
_journal_issue      3
_journal_page_first     o348
_journal_page_last     o348
_journal_paper_category     QO
_journal_paper_doi     10.1107/S1600536813003279
_journal_coeditor_code     HG5288
_publ_contact_author_name     'Chun-Lei Ding'
_publ_contact_author_address
;
Pharmacy Department of the Second Artillery General Hospital,
Beijing 100088,
People's Republic of China
;
_publ_contact_author_email     chunlei.ding@yahoo.com
_publ_contact_author_fax     '+86-10-66343114'
_publ_contact_author_phone     '+86-10-66343114'
_publ_section_title
;
(4-Ethylcyclohexyl)(4-methoxyphenyl)methanone
;
loop_
    _publ_author_name
    _publ_author_footnote
    _publ_author_address
    'Chun-Lei Ding' .
;
Pharmacy Department of the Second Artillery General Hospital,
Beijing 100088,
People's Republic of China
;
    'Yong-Jie Wu' .
;
Medical Material Purchasing Center of PLA General Hospital,
Beijing 100088,
People's Republic of China
;
    'Yi Zhang' .
;
Pharmacy Department of the Second Artillery General Hospital,
Beijing 100088,
People's Republic of China
;
    'Li Zhou' .
;
Pharmacy Department of the Second Artillery General Hospital,
Beijing 100088,
People's Republic of China
;
