# Supplementary material for: (4-Ethyl­cyclo­hex­yl)(4-meth­oxy­phen­yl)methanone
Source: Acta Crystallogr Sect E Struct Rep Online. 2013 Feb 6;69(Pt 3):o348. doi: 10.1107/S1600536813003279 (PMC3588434; doi:10.1107/S1600536813003279)
Supplement: Supplementary file 2 [file e-69-0o348-Isup2.hkl]

# 
# h,k,l, Fc-squared, Fo-squared, sigma(Fo-squared) and status flag 
# 
data_I
_shelx_title ' shelx in P2(1)/c' 
_shelx_refln_list_code          4 
_shelx_F_calc_maximum      164.22 
_exptl_crystal_F_000       536.00 
_reflns_d_resolution_high  0.7603 
 
loop_ 
 _symmetry_equiv_pos_as_xyz 
 'x, y, z' 
 '-x, y+1/2, -z+1/2' 
 '-x, -y, -z' 
 'x, -y-1/2, z-1/2' 
 
_cell_length_a     7.6128 
_cell_length_b     5.7513 
_cell_length_c    31.0851 
_cell_angle_alpha  90.000 
_cell_angle_beta   94.674 
_cell_angle_gamma  90.000 
 
_shelx_F_squared_multiplier     1.000 
 
loop_ 
 _refln_index_h 
 _refln_index_k 
 _refln_index_l 
 _refln_F_squared_calc 
 _refln_F_squared_meas 
 _refln_F_squared_sigma 
 _refln_observed_status 
   1   0   0     2836.96     2795.71     41.65 o 
   2   0   0     6283.02     6367.83    141.97 o 
   3   0   0     2924.76     2810.44     38.55 o 
   4   0   0      704.66      586.09     48.54 o 
   5   0   0       29.72       19.53      8.43 o 
   6   0   0     2195.78     2365.42    121.57 o 
   7   0   0       18.81       16.75      5.82 o 
   8   0   0      110.41      110.48     15.67 o 
   9   0   0      113.33      123.93     22.66 o 
   1   1   0     2280.38     2254.46     10.70 o 
   2   1   0       19.86       20.83      1.47 o 
   3   1   0        0.42        2.37      0.35 o 
   4   1   0      303.13      296.07      6.31 o 
   5   1   0       80.09       92.30      2.90 o 
   6   1   0      278.48      287.00      8.09 o 
   7   1   0        4.49        2.91      1.47 o 
   8   1   0       15.70       16.08      4.57 o 
   9   1   0        4.69        4.88      2.30 o 
   0   2   0      597.97      563.92      6.15 o 
   1   2   0      576.39      607.20      5.91 o 
   2   2   0      453.48      453.40      5.56 o 
   3   2   0       34.49       30.61      2.47 o 
   4   2   0       46.15       55.18      7.95 o 
   5   2   0       21.57       18.51      3.67 o 
   6   2   0       86.57       81.21     21.03 o 
   7   2   0       55.12       58.67      9.66 o 
   8   2   0        4.92        6.43      2.77 o 
   9   2   0       16.39       12.19     10.04 o 
   1   3   0       50.17       54.47      3.27 o 
   2   3   0        1.78        2.29      0.57 o 
   3   3   0       26.35       23.54      3.58 o 
   4   3   0        0.01        1.85      1.46 o 
   5   3   0       18.28       21.08      4.94 o 
   6   3   0        1.75        2.72      1.93 o 
   7   3   0       44.00       44.77      9.57 o 
   8   3   0        4.55        6.75      3.20 o 
   9   3   0        6.36        6.66      4.75 o 
   0   4   0      351.92      326.67     12.65 o 
   1   4   0       47.62       43.73      6.63 o 
   2   4   0       98.44       95.56      2.84 o 
   3   4   0        0.21        1.31      0.76 o 
   4   4   0      162.92      162.16      7.19 o 
   5   4   0       90.92      112.23     13.89 o 
   6   4   0       15.14       15.23      4.62 o 
   7   4   0       18.70       23.00      7.41 o 
   8   4   0       12.15        7.69      4.72 o 
   1   5   0     3120.32     3181.43   1161.92 o 
   2   5   0        0.78        1.88      0.79 o 
   3   5   0        4.67        7.40      2.27 o 
   4   5   0       37.01       39.18      5.76 o 
   5   5   0      215.28      232.55     15.40 o 
   6   5   0        2.94        4.89      2.56 o 
   7   5   0      195.00      216.62     22.03 o 
   0   6   0      796.19      814.10    641.26 o 
   1   6   0       13.80        7.67      4.73 o 
   2   6   0       67.46       81.79     12.86 o 
   3   6   0       51.33       48.37     10.80 o 
   4   6   0        0.55        2.29      3.89 o 
   5   6   0       14.88       16.79      9.73 o 
   6   6   0       60.54       36.99     28.62 o 
   1   7   0        0.00        1.71      2.26 o 
   2   7   0       16.83       18.30      6.19 o 
   3   7   0       28.02       21.50      8.56 o 
  -9   1   1       95.92      110.14     11.12 o 
  -8   1   1        0.02        1.90      3.97 o 
  -7   1   1      236.87      250.74      9.83 o 
  -6   1   1     1141.73     1140.31     49.25 o 
  -5   1   1      126.70      128.21      4.44 o 
  -4   1   1       66.00       71.61      4.98 o 
  -3   1   1      328.64      316.71      3.40 o 
  -2   1   1     4713.89     4582.11     33.48 o 
  -1   1   1        2.53        3.48      0.32 o 
   0   1   1     1872.43     1643.07     26.92 o 
   1   1   1     3151.99     2864.15     22.08 o 
   2   1   1     7318.23     7434.27     88.05 o 
   3   1   1       17.52       18.40      1.26 o 
   4   1   1      821.18      873.31     17.18 o 
   5   1   1      162.02      159.14      4.41 o 
   6   1   1        7.06        5.80      1.30 o 
   7   1   1       62.54       49.36      8.67 o 
   8   1   1        3.15        4.90      2.32 o 
   9   1   1       30.13       23.85      8.57 o 
  -9   2   1        0.17        0.44      1.95 o 
  -8   2   1        1.11        1.42      3.32 o 
  -7   2   1        0.43        2.40      2.45 o 
  -6   2   1       59.64       67.74     24.39 o 
  -5   2   1      165.73      153.96      7.41 o 
  -4   2   1        0.33        2.00      0.68 o 
  -3   2   1       72.52       78.39      4.33 o 
  -2   2   1       40.46       37.95      1.84 o 
  -1   2   1      272.79      270.08      2.01 o 
   0   2   1        0.41        1.64      0.57 o 
   1   2   1      489.06      475.94      3.88 o 
   2   2   1        0.43        1.17      0.40 o 
   3   2   1      633.01      656.73      9.85 o 
   4   2   1        0.12        2.33      0.98 o 
   5   2   1       51.24       63.46      7.26 o 
   6   2   1        1.30       -0.68      3.43 o 
   7   2   1      166.65      168.51      9.26 o 
   8   2   1       51.06       54.03      6.61 o 
   9   2   1        0.63        5.36      3.77 o 
  -9   3   1        0.45        1.77      4.75 o 
  -8   3   1        2.12        3.88      1.87 o 
  -7   3   1        6.16        3.63      1.99 o 
  -6   3   1       14.61       17.83      3.91 o 
  -5   3   1       11.41       12.69      4.30 o 
  -4   3   1       25.90       27.23      5.64 o 
  -3   3   1      102.62       86.39      5.26 o 
  -2   3   1        9.65        8.56      1.27 o 
  -1   3   1       29.44       30.49      2.55 o 
   0   3   1       44.76       43.17      2.75 o 
   1   3   1        7.78       11.12      1.08 o 
   2   3   1      783.92      742.60     13.19 o 
   3   3   1      130.78      114.93      5.10 o 
   4   3   1        3.01        2.23      1.32 o 
   5   3   1       32.74       36.93      6.38 o 
   6   3   1       69.77       75.94     10.67 o 
   7   3   1       66.13       66.14     15.37 o 
   8   3   1        2.34        4.94      2.73 o 
   9   3   1        0.43        6.41      3.92 o 
  -8   4   1       15.91        5.90      4.59 o 
  -7   4   1       30.60       30.07      6.97 o 
  -6   4   1      107.36      124.27     12.88 o 
  -5   4   1      220.59      217.34     18.52 o 
  -4   4   1       18.18       19.81      3.53 o 
  -3   4   1      110.07      107.61      3.65 o 
  -2   4   1       21.52       18.79      2.78 o 
  -1   4   1      222.46      207.92      5.68 o 
   0   4   1      346.03      350.22     11.85 o 
   1   4   1      109.78      100.23      3.57 o 
   2   4   1       76.92       76.57      3.48 o 
   3   4   1      503.97      497.81     16.46 o 
   4   4   1      110.24      104.97     11.29 o 
   5   4   1       54.79       55.41     10.90 o 
   6   4   1      320.71      355.47     26.83 o 
   7   4   1       82.38       82.11     14.86 o 
   8   4   1       12.52       16.50      6.03 o 
  -7   5   1        0.12        1.21      1.56 o 
  -6   5   1      179.40      186.01     21.62 o 
  -5   5   1      103.67      121.59      8.44 o 
  -4   5   1       15.52       12.42      2.93 o 
  -3   5   1        0.35        2.11      1.08 o 
  -2   5   1       23.88       23.52      4.11 o 
  -1   5   1        8.94        9.49      3.46 o 
   0   5   1      790.15      768.22     29.47 o 
   1   5   1      586.97      611.47     25.76 o 
   2   5   1        6.48        6.76      2.30 o 
   3   5   1        6.57        8.18      2.79 o 
   4   5   1        8.84        5.62      1.98 o 
   5   5   1        1.04        4.15      2.19 o 
   6   5   1       11.74       16.13      5.14 o 
   7   5   1        2.09        6.46      4.29 o 
  -6   6   1        7.35        5.00      5.32 o 
  -5   6   1      105.77      115.18     19.78 o 
  -4   6   1        2.39        0.88      2.31 o 
  -3   6   1       49.74       50.06     19.69 o 
  -2   6   1       28.55       31.94      8.58 o 
  -1   6   1        0.00        4.47      3.13 o 
   0   6   1        7.64        7.20      4.69 o 
   1   6   1      454.08      481.86     44.31 o 
   2   6   1       21.06       29.88      8.30 o 
   3   6   1      384.81      424.97     20.84 o 
   4   6   1        8.15        7.98      4.25 o 
   5   6   1        9.96       14.90      6.30 o 
   6   6   1        0.02        2.34      2.96 o 
  -3   7   1        0.65        6.39      4.17 o 
  -2   7   1      101.46      104.03     23.49 o 
  -1   7   1        2.93        5.67      3.25 o 
   0   7   1       13.18        6.90      4.19 o 
   1   7   1        2.55       10.07      4.25 o 
   2   7   1       59.57       69.95     16.30 o 
   3   7   1        1.23        5.49      3.34 o 
 -10   0   2        1.08        2.93      2.78 o 
  -9   0   2       97.07      112.76     13.93 o 
  -8   0   2       16.66       25.93     11.18 o 
  -7   0   2      164.76      176.95     10.38 o 
  -6   0   2      470.03      485.10     24.76 o 
  -5   0   2      624.30      570.99     37.84 o 
  -4   0   2       26.09       30.29      5.68 o 
  -3   0   2        5.32        5.77      1.07 o 
  -2   0   2      858.36      806.92     16.73 o 
  -1   0   2     1840.82     1779.26     51.99 o 
   0   0   2     2786.82     1210.29    119.83 o 
   1   0   2     3329.54     3310.99     47.58 o 
   2   0   2    16801.66    18163.73    135.61 o 
   3   0   2      217.76      225.08      3.68 o 
   4   0   2      254.03      267.07      7.23 o 
   5   0   2      361.75      377.43     14.68 o 
   6   0   2      135.44      152.35      9.19 o 
   7   0   2        2.42        3.66      2.44 o 
   8   0   2       22.94       27.18      7.42 o 
   9   0   2       14.59       13.95      8.75 o 
  -9   1   2       17.28        9.95      4.21 o 
  -8   1   2       93.60       88.79      8.59 o 
  -7   1   2      122.93      131.53      7.34 o 
  -6   1   2      188.55      186.43      8.02 o 
  -5   1   2      279.54      290.65      8.18 o 
  -4   1   2       31.48       33.55      3.17 o 
  -3   1   2      339.49      321.31      4.15 o 
  -2   1   2      491.70      462.71      5.61 o 
  -1   1   2     6979.64     7212.20     57.08 o 
   0   1   2       26.38       25.38      0.92 o 
   1   1   2    26275.89    27321.34    212.50 o 
   2   1   2       24.14       29.55      2.07 o 
   3   1   2     1852.89     1899.80     20.79 o 
   4   1   2       12.90       22.16      2.27 o 
   5   1   2      400.65      429.19     10.92 o 
   6   1   2        1.49        2.38      0.65 o 
   7   1   2      435.54      457.13     19.52 o 
   8   1   2        8.07        6.40      2.72 o 
   9   1   2       50.48       36.55     17.02 o 
  -9   2   2        0.00       -2.46      2.51 o 
  -8   2   2        0.08        4.79      2.80 o 
  -7   2   2        4.47        6.53      2.62 o 
  -6   2   2       36.08       42.11      9.63 o 
  -5   2   2       22.14       19.93      3.85 o 
  -4   2   2      749.89      816.85     15.86 o 
  -3   2   2        1.60        2.35      0.48 o 
  -2   2   2      181.59      183.38      1.97 o 
  -1   2   2      348.98      356.36      4.09 o 
   0   2   2     1291.04     1200.83     10.00 o 
   1   2   2      451.84      445.46      4.70 o 
   2   2   2       54.93       65.10      2.17 o 
   3   2   2       16.95       24.30      2.23 o 
   4   2   2     1092.94     1073.89     22.42 o 
   5   2   2       69.93       71.55      8.05 o 
   6   2   2       44.79       41.81      6.34 o 
   7   2   2      161.87      164.35      8.83 o 
   8   2   2        4.46        5.92      2.80 o 
   9   2   2        1.05        3.93      4.43 o 
  -9   3   2        9.21        4.90      3.38 o 
  -8   3   2       22.04       17.44      6.03 o 
  -7   3   2       13.83       19.29      6.72 o 
  -6   3   2       12.41       19.53      3.12 o 
  -5   3   2      381.29      400.00     16.08 o 
  -4   3   2       82.29       85.56      5.40 o 
  -3   3   2      799.34      810.40     21.75 o 
  -2   3   2       98.55       93.64      3.47 o 
  -1   3   2        2.07        2.33      0.57 o 
   0   3   2      485.41      495.11     11.18 o 
   1   3   2      133.70      136.15      2.96 o 
   2   3   2       41.85       43.51      5.71 o 
   3   3   2      361.29      352.04      9.84 o 
   4   3   2        1.33        3.18      1.44 o 
   5   3   2      138.19      141.93     20.58 o 
   6   3   2       76.72       82.26     12.55 o 
   7   3   2       68.96       63.81     13.07 o 
   8   3   2        3.94        8.30      2.98 o 
   9   3   2        5.56        4.36      3.56 o 
  -8   4   2       31.08       21.42      9.67 o 
  -7   4   2       12.74       10.35      4.30 o 
  -6   4   2      166.83      169.58     13.57 o 
  -5   4   2      132.59      123.91      8.49 o 
  -4   4   2       30.66       39.55      5.73 o 
  -3   4   2       49.79       48.22      9.21 o 
  -2   4   2      113.47      108.63      3.21 o 
  -1   4   2        2.75        3.78      0.66 o 
   0   4   2     1382.60     1341.60     82.27 o 
   1   4   2      341.00      343.96      7.86 o 
   2   4   2     1010.50      986.20     21.81 o 
   3   4   2       38.60       39.65      7.24 o 
   4   4   2       22.85       26.02      4.11 o 
   5   4   2       12.18       17.60      4.12 o 
   6   4   2      149.61      155.15     13.35 o 
   7   4   2       48.84       52.83     16.22 o 
   8   4   2       64.04       44.73     13.65 o 
  -7   5   2        6.82        9.42      4.64 o 
  -6   5   2       89.41       92.43     14.23 o 
  -5   5   2        0.24        1.58      1.53 o 
  -4   5   2        2.80        3.77      1.58 o 
  -3   5   2        0.18        1.53      1.28 o 
  -2   5   2       11.98       13.42      2.79 o 
  -1   5   2        0.05        3.22      1.72 o 
   0   5   2      440.57      435.50     17.11 o 
   1   5   2     1706.65     1789.06    653.44 o 
   2   5   2       17.21       13.93      3.21 o 
   3   5   2       24.19       25.47      4.64 o 
   4   5   2       18.68       18.63      4.75 o 
   5   5   2       44.15       41.32      9.26 o 
   6   5   2       18.86       17.63      6.41 o 
   7   5   2       67.77       41.03     14.30 o 
  -6   6   2        0.04        6.83      5.38 o 
  -5   6   2       13.49       29.56     14.46 o 
  -4   6   2       30.24       31.15     11.25 o 
  -3   6   2        0.11        4.58      4.15 o 
  -2   6   2       63.35       70.02     11.03 o 
  -1   6   2        2.95        3.95      2.55 o 
   0   6   2      527.25      548.34     50.11 o 
   1   6   2        7.45        6.64      4.75 o 
   2   6   2      649.15      720.61     56.48 o 
   3   6   2        0.05        1.55      6.47 o 
   4   6   2       16.66       15.37      6.44 o 
   6   6   2      101.45       92.18     32.76 o 
  -3   7   2       22.88       22.60      9.14 o 
  -2   7   2        4.98        4.70      3.39 o 
  -1   7   2        0.15        8.41      4.47 o 
   0   7   2       47.05       51.89     13.30 o 
   1   7   2       17.14       17.32      6.08 o 
   2   7   2        9.77        7.62      4.18 o 
   3   7   2       68.98       49.26     17.22 o 
  -9   1   3        2.24        4.99      3.00 o 
  -8   1   3        4.58        3.54      1.93 o 
  -7   1   3       82.26       86.12      9.82 o 
  -6   1   3       27.14       24.10      7.32 o 
  -5   1   3      637.09      631.71     20.99 o 
  -4   1   3      383.71      409.06      8.39 o 
  -3   1   3       37.00       40.02      2.31 o 
  -2   1   3      369.76      341.91      4.27 o 
  -1   1   3     1697.96     1514.63     12.42 o 
   0   1   3      128.35      116.68      1.86 o 
   1   1   3     2246.83     2217.87     21.66 o 
   2   1   3     2880.54     2858.66     19.80 o 
   3   1   3       54.65       54.14      2.36 o 
   4   1   3     1026.96     1016.96     18.45 o 
   5   1   3      156.29      139.35      4.08 o 
   6   1   3       11.80        8.73      1.77 o 
   7   1   3        3.44        5.81      2.79 o 
   8   1   3       21.74       22.08      7.20 o 
   9   1   3       81.88       92.47     15.43 o 
  -9   2   3        2.46        1.19      1.48 o 
  -8   2   3        3.03        4.59      2.40 o 
  -7   2   3        0.90        5.84      2.74 o 
  -6   2   3       19.15       24.84      5.46 o 
  -5   2   3       89.69       93.30      4.32 o 
  -4   2   3       14.77       18.16      2.71 o 
  -3   2   3       25.71       40.70      3.46 o 
  -2   2   3       36.62       36.73      2.77 o 
  -1   2   3      131.38      116.75      1.64 o 
   0   2   3      156.83      148.83      3.43 o 
   1   2   3       18.54       24.17      1.01 o 
   2   2   3        0.51        2.02      0.41 o 
   3   2   3     1459.13     1505.28     24.65 o 
   4   2   3       18.38       20.22      3.64 o 
   5   2   3       26.23       30.42      4.56 o 
   6   2   3      183.38      192.50      6.33 o 
   7   2   3       13.77       17.58      3.13 o 
   8   2   3       16.33        9.58      4.91 o 
   9   2   3       10.00        6.45      3.55 o 
  -9   3   3        8.21        5.60      3.72 o 
  -8   3   3       24.79       23.64      7.48 o 
  -7   3   3        7.85        5.94      3.47 o 
  -6   3   3        0.57        5.40      2.60 o 
  -5   3   3       13.68       17.19      5.14 o 
  -4   3   3       72.89       79.35     10.49 o 
  -3   3   3       81.33       81.69      5.84 o 
  -2   3   3       13.16       14.56      2.07 o 
  -1   3   3        4.80        4.63      1.22 o 
   0   3   3      239.82      232.09      5.33 o 
   1   3   3       88.65       92.08      3.26 o 
   2   3   3      306.12      290.32      6.21 o 
   3   3   3       44.71       48.22      5.52 o 
   4   3   3      219.74      198.46     10.96 o 
   5   3   3       24.46       26.99      7.12 o 
   6   3   3       19.01       19.98      4.19 o 
   7   3   3      177.91      178.45     16.13 o 
   8   3   3        1.01        3.96      3.48 o 
   9   3   3        4.41        5.79      4.24 o 
  -8   4   3       38.41       29.68      9.68 o 
  -7   4   3       20.82       17.72      4.66 o 
  -6   4   3      168.58      175.09     15.25 o 
  -5   4   3      199.19      219.27     12.35 o 
  -4   4   3        1.00        2.50      1.28 o 
  -3   4   3       19.67       17.65      3.23 o 
  -2   4   3       58.66       51.71      7.19 o 
  -1   4   3       77.86       84.22      3.64 o 
   0   4   3      249.33      237.53      8.45 o 
   1   4   3      410.22      403.18     11.42 o 
   2   4   3       70.95       70.02      7.55 o 
   3   4   3      319.42      319.70      8.05 o 
   4   4   3      149.08      139.40      7.01 o 
   5   4   3        0.03       -0.35      1.78 o 
   6   4   3        2.77        2.21      1.61 o 
   7   4   3        7.17        6.07      7.88 o 
   8   4   3        4.96        6.15      3.58 o 
  -7   5   3       50.45       40.19     12.19 o 
  -6   5   3       35.75       30.77      9.64 o 
  -5   5   3      104.21       95.29      7.81 o 
  -4   5   3       19.65       16.52      2.93 o 
  -3   5   3       12.08       10.05      2.77 o 
  -2   5   3       92.84       99.77     12.89 o 
  -1   5   3       95.63       92.26     13.13 o 
   0   5   3        0.96        1.53      1.93 o 
   1   5   3       46.02       54.83      8.02 o 
   2   5   3        1.09        3.16      1.90 o 
   3   5   3       21.97       26.60      5.25 o 
   4   5   3        2.82        2.40      2.15 o 
   5   5   3       34.23       34.53      8.04 o 
   6   5   3       16.23       12.35      5.78 o 
   7   5   3       29.62       25.32      9.10 o 
  -6   6   3      192.66      222.95     17.18 o 
  -5   6   3       35.40       35.89     14.75 o 
  -4   6   3        3.66        0.92      2.30 o 
  -3   6   3        3.20        6.41      3.71 o 
  -2   6   3        2.78        2.94      5.37 o 
  -1   6   3      288.73      317.95     29.96 o 
   0   6   3      279.26      279.68     34.52 o 
   1   6   3        6.85        7.64      6.24 o 
   2   6   3       97.50       86.98     17.19 o 
   3   6   3      198.86      203.39     11.94 o 
   4   6   3        6.24        9.63      4.66 o 
   5   6   3      120.74      113.14     37.93 o 
  -3   7   3       21.12       26.56      7.74 o 
  -2   7   3        8.09        4.51      3.31 o 
  -1   7   3        1.32        5.06      3.34 o 
   0   7   3       35.58       30.83     13.59 o 
   1   7   3        0.16        4.39      3.39 o 
   2   7   3      101.10       78.86     21.17 o 
   3   7   3        2.27        6.41      3.78 o 
 -10   0   4       26.94       17.36     10.43 o 
  -9   0   4       10.61       13.18      5.23 o 
  -8   0   4       24.49       21.62      6.65 o 
  -7   0   4      711.13      765.79     39.27 o 
  -6   0   4        6.35        8.46      2.93 o 
  -5   0   4      994.46      954.21     44.67 o 
  -4   0   4      112.23      113.24      4.82 o 
  -3   0   4      213.50      194.84      4.05 o 
  -2   0   4      229.10      224.32      4.73 o 
  -1   0   4     5217.15     5289.73     62.35 o 
   0   0   4       65.05       53.06      1.26 o 
   1   0   4      244.55      206.92      1.34 o 
   2   0   4    26968.04    28948.46    153.90 o 
   3   0   4     5348.09     5695.01     87.39 o 
   4   0   4      399.34      440.99     11.59 o 
   5   0   4        1.04        3.08      1.67 o 
   6   0   4      129.73      125.16      5.11 o 
   7   0   4        5.76        6.04      4.29 o 
   8   0   4      467.77      519.66     41.13 o 
   9   0   4      292.57      337.16     56.47 o 
  -9   1   4        8.35        3.55      2.45 o 
  -8   1   4       59.45       56.37      9.98 o 
  -7   1   4        3.14        3.84      1.64 o 
  -6   1   4       52.53       62.77      7.19 o 
  -5   1   4        1.38        5.41      1.57 o 
  -4   1   4       14.81       11.64      1.57 o 
  -3   1   4      400.89      422.65      5.41 o 
  -2   1   4       41.78       35.02      2.04 o 
  -1   1   4     6939.74     6987.17     49.08 o 
   0   1   4      406.12      357.80      7.58 o 
   1   1   4      750.00      730.08      4.23 o 
   2   1   4       43.27       38.50      1.85 o 
   3   1   4     4542.37     4829.92     48.76 o 
   4   1   4       85.08       83.79      3.82 o 
   5   1   4      582.19      588.93     14.70 o 
   6   1   4       15.50       19.12      3.61 o 
   7   1   4       66.62       74.62     13.69 o 
   8   1   4       34.03       26.18      7.19 o 
   9   1   4        6.32        3.72      3.97 o 
  -9   2   4       30.98       23.57      7.54 o 
  -8   2   4       56.21       55.47      8.71 o 
  -7   2   4       27.45       34.06      7.57 o 
  -6   2   4       10.84       13.96      5.37 o 
  -5   2   4        0.01        1.27      1.19 o 
  -4   2   4      849.21      838.70     20.75 o 
  -3   2   4       76.53       82.66      5.16 o 
  -2   2   4     1558.94     1629.11     11.91 o 
  -1   2   4        1.30        1.23      0.39 o 
   0   2   4      646.16      622.11     14.75 o 
   1   2   4      163.29      166.49      1.98 o 
   2   2   4       21.99       18.98      1.32 o 
   3   2   4       42.37       50.46      3.86 o 
   4   2   4      909.34      924.08     24.68 o 
   5   2   4       74.86       82.44      6.95 o 
   6   2   4      149.07      150.88     10.66 o 
   7   2   4       25.22       19.42      4.92 o 
   8   2   4        7.02       14.02      5.09 o 
   9   2   4        0.74        2.41      2.61 o 
  -9   3   4       96.39       70.26      9.21 o 
  -8   3   4       20.07       23.47      6.47 o 
  -7   3   4        0.79        2.34      2.76 o 
  -6   3   4       17.64       24.74      4.52 o 
  -5   3   4       11.97       12.71      3.86 o 
  -4   3   4        0.17       -0.82      1.86 o 
  -3   3   4     1102.92     1198.55     35.00 o 
  -2   3   4        1.03        2.90      0.81 o 
  -1   3   4      266.83      286.69      5.71 o 
   0   3   4      546.20      552.69     11.22 o 
   1   3   4       16.76       23.42      1.83 o 
   2   3   4       98.10       96.74      2.19 o 
   3   3   4      207.66      189.64      5.09 o 
   4   3   4       22.88       32.58      6.38 o 
   5   3   4      239.22      270.51      9.68 o 
   6   3   4       93.04      104.65     14.94 o 
   7   3   4       53.28       46.16      5.48 o 
   8   3   4       37.41       30.38     12.23 o 
   9   3   4        7.87       11.40      2.78 o 
  -8   4   4        3.19        5.62      6.03 o 
  -7   4   4       85.78       80.34     14.20 o 
  -6   4   4      112.60      119.21     12.70 o 
  -5   4   4        0.50        1.28      1.74 o 
  -4   4   4       34.48       41.01      6.51 o 
  -3   4   4       19.28       20.31      3.87 o 
  -2   4   4      238.85      260.83      6.19 o 
  -1   4   4       24.31       22.86      4.10 o 
   0   4   4       12.57       12.79      2.42 o 
   1   4   4       56.03       55.72      8.49 o 
   2   4   4      545.42      521.74     12.92 o 
   3   4   4       12.22       16.04      3.32 o 
   4   4   4      264.08      251.15      9.16 o 
   5   4   4       26.78       32.41      7.25 o 
   6   4   4        0.03        1.80      2.23 o 
   7   4   4        0.58        1.62      1.58 o 
   8   4   4        1.70        2.55      2.64 o 
  -7   5   4       32.05       22.33     14.65 o 
  -6   5   4      185.02      216.70     30.97 o 
  -5   5   4        2.46        1.93      1.99 o 
  -4   5   4       83.96       91.13     18.90 o 
  -3   5   4        1.80        3.64      1.88 o 
  -2   5   4        0.01        1.88      2.16 o 
  -1   5   4       11.05        8.90      3.57 o 
   0   5   4      238.18      259.34     11.13 o 
   1   5   4      380.41      379.49     15.08 o 
   2   5   4      149.87      157.48      8.72 o 
   3   5   4     1269.55     1291.02     81.82 o 
   4   5   4      142.31      135.49     12.08 o 
   5   5   4        0.62       -1.24      3.87 o 
   6   5   4       31.98       27.50     11.42 o 
   7   5   4       79.10       71.56      7.08 o 
  -6   6   4        6.72        9.11      7.86 o 
  -5   6   4        2.65       -0.53      4.67 o 
  -4   6   4        5.04        3.78      3.06 o 
  -3   6   4        0.32        3.01      7.54 o 
  -2   6   4       10.93       17.66      5.05 o 
  -1   6   4       25.88       28.74      7.15 o 
   0   6   4       15.55       24.08      6.16 o 
   1   6   4       28.35       22.94      6.96 o 
   2   6   4      229.91      250.89     21.21 o 
   3   6   4        0.06        3.11      4.63 o 
   4   6   4       83.96       80.34     17.62 o 
   5   6   4       19.18       19.34     10.76 o 
  -3   7   4       36.15       32.70      8.47 o 
  -2   7   4        0.90        1.97      4.07 o 
  -1   7   4        0.00        2.65      2.75 o 
   0   7   4        5.33        8.36      6.52 o 
   1   7   4        9.34       10.66      5.13 o 
   2   7   4        5.12        0.71      3.34 o 
   3   7   4       10.30       10.52      5.82 o 
  -9   1   5       40.79       50.74     10.29 o 
  -8   1   5       24.18       22.28      4.65 o 
  -7   1   5      345.46      360.41     13.82 o 
  -6   1   5      580.13      574.28     22.48 o 
  -5   1   5       65.21       64.33      4.28 o 
  -4   1   5      580.44      609.58     11.35 o 
  -3   1   5      403.56      400.05      5.89 o 
  -2   1   5       23.92       26.06      1.66 o 
  -1   1   5      520.47      522.62      5.24 o 
   0   1   5     3938.68     3748.60     48.25 o 
   1   1   5      294.77      269.96      2.93 o 
   2   1   5     1204.86     1221.71     10.22 o 
   3   1   5      555.24      584.16      7.01 o 
   4   1   5     1861.04     1869.18     27.88 o 
   5   1   5       97.41      106.93      2.93 o 
   6   1   5      276.02      289.38      8.13 o 
   7   1   5       17.09       21.85      4.24 o 
   8   1   5       41.67       36.72      7.79 o 
   9   1   5       88.60       87.22     14.15 o 
  -9   2   5        0.60        1.38      2.48 o 
  -8   2   5       11.81        6.69      3.90 o 
  -7   2   5       13.10        8.53      3.66 o 
  -6   2   5        4.00        6.69      2.71 o 
  -5   2   5       78.53       78.33      6.23 o 
  -4   2   5       72.62       83.53      5.63 o 
  -3   2   5       39.29       57.46      4.03 o 
  -2   2   5       23.39       29.38      2.24 o 
  -1   2   5      128.46      116.06      1.88 o 
   0   2   5     1518.75     1524.84     12.43 o 
   1   2   5      275.28      287.88      2.58 o 
   2   2   5       48.23       50.27      1.47 o 
   3   2   5      235.17      254.46      4.72 o 
   4   2   5       34.85       37.01      5.60 o 
   5   2   5      703.64      693.17     17.91 o 
   6   2   5      464.45      426.42     13.01 o 
   7   2   5       23.69       24.17      4.08 o 
   8   2   5        0.48        4.08      3.10 o 
   9   2   5        5.35       10.41      3.51 o 
  -9   3   5       21.07       12.69      6.15 o 
  -8   3   5        0.01       -2.21      2.74 o 
  -7   3   5       13.95       15.98      4.90 o 
  -6   3   5        2.91        4.31      2.15 o 
  -5   3   5       61.80       81.99     16.63 o 
  -4   3   5       70.22       81.77      9.17 o 
  -3   3   5        0.81        0.41      0.63 o 
  -2   3   5      176.07      177.25      4.15 o 
  -1   3   5      497.19      500.23      9.30 o 
   0   3   5      422.01      412.28      8.85 o 
   1   3   5      282.11      303.74      5.05 o 
   2   3   5       10.45       14.77      1.86 o 
   3   3   5        1.31        2.29      0.73 o 
   4   3   5      203.87      185.52      5.95 o 
   5   3   5      426.18      442.51     15.67 o 
   6   3   5       11.26       13.29      3.63 o 
   7   3   5       40.45       37.24      5.93 o 
   8   3   5        4.44        3.00      2.26 o 
  -8   4   5        2.51        0.83      2.33 o 
  -7   4   5      161.05      167.25     22.54 o 
  -6   4   5        5.24        6.56      2.86 o 
  -5   4   5       22.37       26.06      5.13 o 
  -4   4   5       53.51       60.20     10.11 o 
  -3   4   5      368.41      362.64      9.00 o 
  -2   4   5       99.36       86.98      4.74 o 
  -1   4   5      178.92      167.99      5.49 o 
   0   4   5       55.91       59.12      8.96 o 
   1   4   5       36.48       40.92      6.53 o 
   2   4   5        7.00        7.99      1.60 o 
   3   4   5      690.88      658.98     17.97 o 
   4   4   5      200.59      200.12      6.92 o 
   5   4   5      524.78      584.66     38.10 o 
   6   4   5        7.99        7.03      3.16 o 
   7   4   5        0.36        5.79      6.98 o 
   8   4   5       87.61       94.40      7.07 o 
  -7   5   5      113.02      124.30     11.75 o 
  -6   5   5       48.44       33.15     14.72 o 
  -5   5   5        0.90        6.86      4.34 o 
  -4   5   5        7.78        9.40      4.27 o 
  -3   5   5        0.38        2.74      2.23 o 
  -2   5   5       44.64       52.22      8.53 o 
  -1   5   5        5.46        4.76      2.73 o 
   0   5   5       13.89       20.86      3.74 o 
   1   5   5       23.64       21.58      4.34 o 
   2   5   5      218.99      208.86      9.50 o 
   3   5   5      392.50      373.95     20.03 o 
   4   5   5       56.84       67.74      9.94 o 
   5   5   5       17.17       16.14      5.99 o 
   6   5   5        0.01        0.75      2.76 o 
   7   5   5        0.08       -1.62      2.42 o 
  -6   6   5       98.42      114.77     24.10 o 
  -5   6   5        1.64        0.74      3.67 o 
  -4   6   5        0.07        1.35      3.13 o 
  -3   6   5       29.57       29.73      6.88 o 
  -2   6   5        7.21        6.08      2.88 o 
  -1   6   5       36.04       44.56     14.21 o 
   0   6   5       94.22      115.08     19.23 o 
   1   6   5      107.13      112.16     13.42 o 
   2   6   5       12.08       17.94      5.77 o 
   3   6   5      126.30      146.96      8.59 o 
   4   6   5       66.93       57.15     16.72 o 
   5   6   5      104.83       77.79     16.17 o 
  -3   7   5        1.66        3.99      3.77 o 
  -2   7   5       15.01       12.82      7.15 o 
  -1   7   5        2.02        7.24      5.50 o 
   0   7   5       30.78       22.25      9.51 o 
   1   7   5       39.65       27.52     14.65 o 
   2   7   5       68.49       56.84     12.21 o 
   3   7   5        3.25        3.66      3.12 o 
  -9   0   6        8.25        8.06      4.24 o 
  -8   0   6       58.80       47.57     12.51 o 
  -7   0   6      463.25      480.66     26.28 o 
  -6   0   6     1083.98     1138.82     42.57 o 
  -5   0   6       98.31       96.49     11.94 o 
  -4   0   6       60.36       68.59     10.61 o 
  -3   0   6      212.83      238.50      4.78 o 
  -2   0   6      449.26      426.68      3.47 o 
  -1   0   6       14.38       11.73      1.39 o 
   0   0   6        6.92        9.13      0.89 o 
   1   0   6      477.71      395.58      4.34 o 
   2   0   6     1113.89     1153.33      9.91 o 
   3   0   6     2479.91     2797.72     28.14 o 
   4   0   6     5541.74     5945.13    173.72 o 
   5   0   6        6.24        4.41      1.66 o 
   6   0   6       79.51       92.97     14.89 o 
   7   0   6      138.52      163.51     11.46 o 
   8   0   6      192.77      208.27     17.18 o 
   9   0   6       44.84       64.66     30.45 o 
  -9   1   6        0.07        0.97      2.51 o 
  -8   1   6        1.56        1.87      2.39 o 
  -7   1   6       75.16       75.67     11.50 o 
  -6   1   6      128.92      123.31     21.34 o 
  -5   1   6        0.54        1.11      1.95 o 
  -4   1   6      101.55       92.68      4.22 o 
  -3   1   6      153.02      152.94      3.62 o 
  -2   1   6       55.45       59.20      2.30 o 
  -1   1   6      265.68      266.43      2.72 o 
   0   1   6     1331.14     1224.53     13.34 o 
   1   1   6     1049.26     1022.01      8.62 o 
   2   1   6       94.90       89.14      1.52 o 
   3   1   6      916.71      899.31     12.45 o 
   4   1   6      725.42      716.31     13.70 o 
   5   1   6      300.51      313.57      6.86 o 
   6   1   6        0.01        0.40      0.92 o 
   7   1   6       48.88       46.61      8.90 o 
   8   1   6       12.97       17.08      6.95 o 
   9   1   6       87.24       67.38     20.62 o 
  -9   2   6      199.20      221.71     18.08 o 
  -8   2   6       98.17      100.86      8.37 o 
  -7   2   6       66.97       66.33     15.93 o 
  -6   2   6      101.44       98.36     12.36 o 
  -5   2   6        8.68        8.98      1.98 o 
  -4   2   6        2.79        2.39      0.83 o 
  -3   2   6        0.04        1.44      0.52 o 
  -2   2   6     4283.09     4623.99     36.30 o 
  -1   2   6       59.66       63.77      1.20 o 
   0   2   6     2408.87     2339.29     42.64 o 
   1   2   6       29.27       21.77      1.43 o 
   2   2   6       23.26       23.93      1.67 o 
   3   2   6       33.91       34.26      3.93 o 
   4   2   6      597.95      608.29     16.40 o 
   5   2   6       11.87       10.64      2.00 o 
   6   2   6      872.30      929.36     27.88 o 
   7   2   6       27.67       19.34      3.51 o 
   8   2   6       91.03       95.99     20.89 o 
   9   2   6       13.77       18.21      7.07 o 
  -9   3   6       95.44       95.37      8.47 o 
  -8   3   6      102.41      104.42     16.75 o 
  -7   3   6       28.56       26.47      8.52 o 
  -6   3   6       23.63       20.98      4.44 o 
  -5   3   6       10.46       15.36      5.11 o 
  -4   3   6       12.39       10.19      2.59 o 
  -3   3   6      351.21      363.78     11.05 o 
  -2   3   6        0.90        2.06      0.64 o 
  -1   3   6     2643.32     2978.53     54.36 o 
   0   3   6     1207.61     1252.42     24.49 o 
   1   3   6        0.28        0.99      0.38 o 
   2   3   6       82.25       80.16      2.65 o 
   3   3   6       41.27       79.68      9.71 o 
   4   3   6       52.29       44.21      8.31 o 
   5   3   6      878.45      910.46     30.16 o 
   6   3   6      636.61      659.95     30.25 o 
   7   3   6      166.41      170.88     11.12 o 
   8   3   6        3.76        5.89      2.98 o 
  -8   4   6       14.47        4.65      3.95 o 
  -7   4   6       10.04       10.47      5.15 o 
  -6   4   6       23.08       32.05      8.21 o 
  -5   4   6        1.11        4.24      2.20 o 
  -4   4   6       26.86       26.97      4.75 o 
  -3   4   6      271.62      261.54      8.31 o 
  -2   4   6        0.06        1.65      0.73 o 
  -1   4   6      180.79      172.46      8.10 o 
   0   4   6     1007.06     1063.56     26.00 o 
   1   4   6       77.53       84.60      5.44 o 
   2   4   6      107.42       92.34      4.20 o 
   3   4   6      355.88      347.36     13.45 o 
   4   4   6      226.89      231.00      7.61 o 
   5   4   6       17.10       18.76      4.03 o 
   6   4   6      104.70      106.69     10.38 o 
   7   4   6       12.22       11.09      4.48 o 
   8   4   6        1.81        3.72      3.49 o 
  -7   5   6       52.31       23.33     11.39 o 
  -6   5   6       51.69       27.26     10.41 o 
  -5   5   6      312.74      248.31     64.33 o 
  -4   5   6        1.72        0.90      1.68 o 
  -3   5   6        3.13        4.95      2.34 o 
  -2   5   6       12.17        8.51      3.14 o 
  -1   5   6       39.40       44.03      7.18 o 
   0   5   6       11.99       19.39      5.78 o 
   1   5   6        2.88        4.97      2.35 o 
   2   5   6       61.85       52.70      7.72 o 
   3   5   6      540.94      561.96     29.88 o 
   4   5   6        1.67        2.40      2.27 o 
   5   5   6       57.84       54.28     14.54 o 
   6   5   6       19.02       19.96      9.50 o 
   7   5   6       40.56       23.71     10.58 o 
  -6   6   6       34.24       32.91     17.62 o 
  -5   6   6       64.08       67.35     32.23 o 
  -4   6   6       13.14       10.52      5.52 o 
  -3   6   6        0.18        0.99      1.80 o 
  -2   6   6        0.21        9.82      4.00 o 
  -1   6   6        0.09        3.88      2.47 o 
   0   6   6       35.69       27.66      7.42 o 
   1   6   6       74.11       72.81     14.27 o 
   2   6   6        8.20        8.51      4.26 o 
   3   6   6        0.25        2.59      2.96 o 
   4   6   6      130.95      131.41     19.46 o 
   5   6   6        0.65        2.39      4.14 o 
  -3   7   6       54.08       51.63     16.04 o 
  -2   7   6        0.30        4.02      3.95 o 
  -1   7   6      129.51      159.62     18.84 o 
   0   7   6        2.71        0.68      3.20 o 
   1   7   6       67.31       54.49     15.41 o 
   2   7   6        0.62        4.14      5.11 o 
   3   7   6        0.40        2.56      2.80 o 
  -9   1   7       10.06        7.89      3.20 o 
  -8   1   7        8.66       10.00      3.38 o 
  -7   1   7       37.26       30.93      5.60 o 
  -6   1   7       37.54       34.98      5.41 o 
  -5   1   7      241.23      228.35      9.72 o 
  -4   1   7        5.07        5.97      0.80 o 
  -3   1   7      846.57      862.47      7.96 o 
  -2   1   7      889.79      878.59      6.58 o 
  -1   1   7        0.87        2.04      0.39 o 
   0   1   7     6342.39     6204.46     75.20 o 
   1   1   7      316.59      336.39      2.18 o 
   2   1   7      446.76      438.96      3.74 o 
   3   1   7      816.95      835.28     12.16 o 
   4   1   7     2574.92     2751.70     38.32 o 
   5   1   7      134.39      134.76      3.68 o 
   6   1   7      245.00      232.69      6.25 o 
   7   1   7       23.03       15.16      4.10 o 
   8   1   7       85.10       64.56     10.30 o 
  -9   2   7       15.07        8.76      4.29 o 
  -8   2   7       12.52       15.05      5.25 o 
  -7   2   7      108.71      112.03     12.61 o 
  -6   2   7      181.49      181.79      9.66 o 
  -5   2   7      223.31      212.25      9.26 o 
  -4   2   7        0.02        1.89      0.74 o 
  -3   2   7      625.74      622.36     12.44 o 
  -2   2   7        0.97        1.22      0.96 o 
  -1   2   7       75.82       97.03      1.39 o 
   0   2   7     2928.64     2961.44     53.28 o 
   1   2   7      765.37      763.26      6.59 o 
   2   2   7        5.91        6.98      0.70 o 
   3   2   7      328.04      325.17      8.63 o 
   4   2   7       27.29       26.41      4.36 o 
   5   2   7      507.34      509.99     10.87 o 
   6   2   7      118.11      114.13      4.99 o 
   7   2   7      251.60      225.91     10.75 o 
   8   2   7       17.20       16.36      7.62 o 
   9   2   7       33.18       15.87      8.17 o 
  -9   3   7       32.85       20.10      8.71 o 
  -8   3   7        0.28        2.88      2.26 o 
  -7   3   7       50.35       61.79     18.63 o 
  -6   3   7      253.22      251.60     20.71 o 
  -5   3   7        0.59        4.27      1.83 o 
  -4   3   7       11.14       18.01      4.75 o 
  -3   3   7        0.70        2.22      0.69 o 
  -2   3   7      298.98      292.20      5.66 o 
  -1   3   7       10.63       11.60      1.87 o 
   0   3   7      216.10      218.31      5.65 o 
   1   3   7        1.78        2.99      0.58 o 
   2   3   7        2.99        2.83      0.81 o 
   3   3   7        0.49        1.57      0.58 o 
   4   3   7      153.94      152.73      6.59 o 
   5   3   7        0.26        1.78      1.29 o 
   6   3   7      166.33      178.94      7.87 o 
   7   3   7        0.08        1.81      1.77 o 
   8   3   7        9.98        8.35      4.03 o 
  -8   4   7       34.53       22.19      8.83 o 
  -7   4   7       27.89       26.97      7.59 o 
  -6   4   7      341.36      370.63     34.31 o 
  -5   4   7       36.74       31.40      6.62 o 
  -4   4   7       75.15       78.02     10.38 o 
  -3   4   7      117.38      129.15     13.27 o 
  -2   4   7       25.59       24.45      4.10 o 
  -1   4   7      404.53      408.20     11.71 o 
   0   4   7       71.82       76.94      7.91 o 
   1   4   7      154.19      152.03      8.48 o 
   2   4   7       88.68       86.59      4.78 o 
   3   4   7      428.98      437.66     12.16 o 
   4   4   7       72.73       76.73      9.35 o 
   5   4   7      326.86      336.17     18.12 o 
   6   4   7       84.65       84.60     10.70 o 
   7   4   7        3.59        1.95      1.27 o 
   8   4   7        2.06        3.55      2.49 o 
  -7   5   7       27.53       23.27     11.25 o 
  -6   5   7       46.06       43.75     16.57 o 
  -5   5   7       47.22       57.09     12.10 o 
  -4   5   7       25.50       26.82      6.85 o 
  -3   5   7       70.17       65.16     13.06 o 
  -2   5   7      110.86      119.33      6.96 o 
  -1   5   7        0.87        2.33      2.13 o 
   0   5   7        0.96        2.17      1.71 o 
   1   5   7        9.27        8.50      2.95 o 
   2   5   7      138.97      145.16      7.88 o 
   3   5   7       46.13       39.40      7.05 o 
   4   5   7      264.48      252.43     19.18 o 
   5   5   7        7.20        6.46      3.87 o 
   6   5   7        1.35        2.22      4.29 o 
   7   5   7        4.83        1.89      3.99 o 
  -5   6   7       13.38        5.82      7.69 o 
  -4   6   7        0.47        2.74      2.88 o 
  -3   6   7      284.36      282.96     15.11 o 
  -2   6   7        0.13        3.69      3.09 o 
  -1   6   7        0.15        8.66      3.14 o 
   0   6   7       41.09       36.79     12.22 o 
   1   6   7       55.28       56.22     11.45 o 
   2   6   7        6.76       10.31      5.31 o 
   3   6   7      130.02      126.97     18.73 o 
   4   6   7       87.19       76.82     12.45 o 
   5   6   7      281.43      294.41     27.67 o 
  -3   7   7        1.07        1.16      5.25 o 
  -2   7   7        0.16        2.08      2.16 o 
  -1   7   7       65.24       76.39     19.75 o 
   0   7   7        7.55        4.91      4.16 o 
   1   7   7       26.56       28.89      5.89 o 
   2   7   7        0.08        3.97      4.73 o 
   3   7   7        0.27        2.18      2.20 o 
  -9   0   8        0.29        6.11      3.94 o 
  -8   0   8        4.04        3.49      3.73 o 
  -7   0   8        0.06        4.27      3.32 o 
  -6   0   8      160.28      186.36     27.86 o 
  -5   0   8      803.02      764.47     35.95 o 
  -4   0   8        4.20        4.16      1.26 o 
  -3   0   8      987.37      983.61     13.33 o 
  -2   0   8    10758.84    11414.92    276.25 o 
  -1   0   8      537.09      526.91      9.29 o 
   0   0   8      612.09      600.12      5.74 o 
   1   0   8      170.10      149.00      1.73 o 
   2   0   8     7014.66     7346.04    408.66 o 
   3   0   8      251.03      242.74      5.18 o 
   4   0   8      912.01      963.69     20.62 o 
   5   0   8      437.45      428.06     14.03 o 
   6   0   8        2.36        2.54      1.12 o 
   7   0   8        1.70        1.92      1.70 o 
   9   0   8       12.24        9.43      8.31 o 
  -9   1   8       44.73       47.96     11.47 o 
  -8   1   8       97.84       92.02     10.35 o 
  -7   1   8       18.02       17.33      3.88 o 
  -6   1   8      179.96      175.11     11.29 o 
  -5   1   8      459.22      472.19     11.46 o 
  -4   1   8        8.57       11.23      1.56 o 
  -3   1   8      339.87      372.26     12.85 o 
  -2   1   8       33.35       32.80      1.51 o 
  -1   1   8      186.32      186.43      2.84 o 
   0   1   8        2.54        5.04      0.68 o 
   1   1   8      124.01      101.85      1.46 o 
   2   1   8      207.68      226.91      3.06 o 
   3   1   8       86.90       84.76      3.34 o 
   4   1   8      106.69      106.40      2.20 o 
   5   1   8      414.43      417.47     12.62 o 
   6   1   8        1.06        0.95      0.75 o 
   7   1   8       13.12       17.20      3.07 o 
   8   1   8       14.67       10.75      5.96 o 
   9   1   8        6.60        4.02      6.42 o 
  -9   2   8        0.00        5.54      3.22 o 
  -8   2   8      149.02      147.02      8.89 o 
  -7   2   8       56.04       56.95     15.32 o 
  -6   2   8      187.44      175.61     11.62 o 
  -5   2   8       22.30       23.07      5.72 o 
  -4   2   8      361.81      333.75      9.93 o 
  -3   2   8        5.99        5.87      1.02 o 
  -2   2   8      216.03      254.59      5.38 o 
  -1   2   8       44.75       41.41      1.63 o 
   0   2   8     3847.09     4055.48     34.44 o 
   1   2   8      253.41      256.26      3.87 o 
   2   2   8      186.04      192.46      4.71 o 
   3   2   8      336.44      311.99      6.16 o 
   4   2   8      120.97      122.36      4.15 o 
   5   2   8       90.04       85.80      3.16 o 
   6   2   8     1288.52     1232.18     61.25 o 
   7   2   8      245.27      245.99     18.85 o 
   8   2   8      309.00      313.07     36.28 o 
   9   2   8       14.69       24.86     10.08 o 
  -9   3   8       31.41       21.53      6.16 o 
  -8   3   8       72.15       80.73      9.86 o 
  -7   3   8       80.39       67.16     13.35 o 
  -6   3   8        0.22        2.60      3.49 o 
  -5   3   8      130.20      147.83      7.85 o 
  -4   3   8       10.42       11.41      3.51 o 
  -3   3   8        0.40        2.50      0.82 o 
  -2   3   8        3.60        3.07      0.70 o 
  -1   3   8     2793.31     3148.76     53.76 o 
   0   3   8      157.17      138.50      4.71 o 
   1   3   8     2324.92     2599.63     38.90 o 
   2   3   8       30.92       26.51      3.84 o 
   3   3   8       14.91       15.09      2.29 o 
   4   3   8       22.09       22.20      4.33 o 
   5   3   8      647.00      645.25     21.69 o 
   6   3   8       28.13       30.47      5.02 o 
   7   3   8      928.88      962.87     44.67 o 
   8   3   8       23.72       16.15      5.49 o 
  -8   4   8        0.58        4.83      2.92 o 
  -7   4   8       57.62       38.18     12.27 o 
  -6   4   8      236.41      226.78     18.79 o 
  -5   4   8       23.45       19.32      4.43 o 
  -4   4   8      148.07      117.62     13.90 o 
  -3   4   8        1.53        0.74      0.75 o 
  -2   4   8        6.65        9.10      2.25 o 
  -1   4   8       73.84       87.83      5.49 o 
   0   4   8       14.09       11.68      2.03 o 
   1   4   8        0.14       -1.70      1.70 o 
   2   4   8      115.95      120.07      3.43 o 
   3   4   8       28.76       28.20      3.92 o 
   4   4   8      325.23      335.56     12.63 o 
   5   4   8      162.02      173.83      8.66 o 
   6   4   8       69.39       69.32      7.29 o 
   7   4   8       15.04        9.70      3.04 o 
   8   4   8        4.26        2.57      1.92 o 
  -7   5   8       54.52       46.88     14.89 o 
  -6   5   8       78.45       74.95     15.62 o 
  -5   5   8       21.65       21.11      5.00 o 
  -4   5   8        0.01        2.16      1.57 o 
  -3   5   8       41.86       43.25      8.56 o 
  -2   5   8       60.45       63.21     10.57 o 
  -1   5   8      228.36      219.58     16.77 o 
   0   5   8        9.65       12.11      5.13 o 
   1   5   8       32.74       38.16      6.23 o 
   2   5   8       16.22       15.86      3.75 o 
   3   5   8      157.78      151.01      7.67 o 
   4   5   8       17.28       16.32      3.57 o 
   5   5   8        0.00        0.60      2.45 o 
   6   5   8       17.39       14.02      9.52 o 
   7   5   8        9.84       11.62      6.06 o 
  -5   6   8       24.87       13.78     13.27 o 
  -4   6   8       32.15       30.19      9.38 o 
  -3   6   8        0.10        2.92      3.11 o 
  -2   6   8        1.63        1.84      2.62 o 
  -1   6   8       10.62       13.48      3.79 o 
   0   6   8        1.20        0.49      4.60 o 
   1   6   8        8.48        6.13      5.51 o 
   2   6   8       18.16       22.43      5.67 o 
   3   6   8       36.14       32.77     12.49 o 
   4   6   8        0.21        5.59      5.17 o 
   5   6   8       20.50       23.50     12.30 o 
  -3   7   8        3.31        3.53      4.82 o 
  -2   7   8        0.54        7.13      4.20 o 
  -1   7   8       67.38       71.19     15.13 o 
   0   7   8       14.14       22.21      7.20 o 
   1   7   8        2.97        4.60      4.19 o 
   2   7   8        3.55        4.43      3.49 o 
   3   7   8        0.92        2.72      4.94 o 
  -9   1   9       11.87       12.70      5.28 o 
  -8   1   9        1.52        3.98      2.13 o 
  -7   1   9       63.07       61.07     12.06 o 
  -6   1   9      172.84      185.28      7.34 o 
  -5   1   9       22.87       25.09      3.78 o 
  -4   1   9      700.92      737.00     16.57 o 
  -3   1   9       79.20       71.65      4.32 o 
  -2   1   9      289.11      260.95      3.27 o 
  -1   1   9       41.10       38.75      1.38 o 
   0   1   9      931.93      884.35      9.09 o 
   1   1   9      158.44      157.27      2.07 o 
   2   1   9      297.38      267.98      3.66 o 
   3   1   9      467.44      470.58      7.06 o 
   4   1   9        4.64        5.34      0.71 o 
   5   1   9      254.28      232.42      4.70 o 
   6   1   9      127.74      129.84      8.47 o 
   7   1   9        5.09        8.75      2.28 o 
   8   1   9        6.07        7.15      3.59 o 
   9   1   9        2.56        5.71      4.11 o 
  -9   2   9        0.01        4.50      2.68 o 
  -8   2   9        0.14        2.37      2.02 o 
  -7   2   9       19.76       20.75      6.08 o 
  -6   2   9       18.57       16.45      4.23 o 
  -5   2   9        0.01        1.15      0.71 o 
  -4   2   9       51.93       47.78      6.54 o 
  -3   2   9        0.01        1.55      0.93 o 
  -2   2   9        0.01        1.39      0.56 o 
  -1   2   9      822.94      818.26      8.11 o 
   0   2   9       42.33       46.45      4.66 o 
   1   2   9     2586.17     2725.77     38.91 o 
   2   2   9       79.89       94.58      2.77 o 
   3   2   9      188.28      202.63      5.39 o 
   4   2   9        4.09        9.08      1.59 o 
   5   2   9       28.10       34.90      3.79 o 
   6   2   9        4.30        3.82      1.23 o 
   7   2   9        1.15        1.72      1.52 o 
   8   2   9       10.96       13.05     13.85 o 
   9   2   9      152.79      194.82     15.29 o 
  -9   3   9        7.02        3.18      2.30 o 
  -8   3   9       31.08       29.57      9.46 o 
  -7   3   9       20.36       20.04      4.92 o 
  -6   3   9       63.46       88.61     14.50 o 
  -5   3   9      131.80      127.15     15.33 o 
  -4   3   9       49.72       52.56     11.65 o 
  -3   3   9       83.19       84.65      5.93 o 
  -2   3   9       38.16       40.18      5.16 o 
  -1   3   9       10.61        9.88      2.23 o 
   0   3   9     1546.47     1474.90     98.59 o 
   1   3   9       10.54        7.61      1.24 o 
   2   3   9      293.66      306.32      7.86 o 
   3   3   9       16.06       17.72      2.60 o 
   4   3   9       70.47       72.64      7.64 o 
   5   3   9       48.20       48.81      7.74 o 
   6   3   9        0.45        3.23      1.27 o 
   7   3   9       43.62       38.22      7.68 o 
   8   3   9       57.06       44.11     14.51 o 
  -8   4   9       53.96       40.83     13.02 o 
  -7   4   9        6.82        3.47      2.95 o 
  -6   4   9        1.80        4.27      3.52 o 
  -5   4   9       19.09       17.14      4.33 o 
  -4   4   9       58.03       50.79      7.79 o 
  -3   4   9        0.36        3.03      0.97 o 
  -2   4   9       95.60       87.33      4.56 o 
  -1   4   9       71.47       84.39      6.00 o 
   0   4   9        0.46        2.14      1.69 o 
   1   4   9      443.32      481.51     13.40 o 
   2   4   9       38.13       32.57      5.35 o 
   3   4   9      131.32      131.94     11.36 o 
   4   4   9      312.56      322.80     10.84 o 
   5   4   9      172.43      170.15      8.46 o 
   6   4   9        0.79        3.39      2.10 o 
   7   4   9        6.74        5.01      2.77 o 
   8   4   9       26.39        8.84      9.58 o 
  -7   5   9        0.21        0.99      3.18 o 
  -6   5   9        8.45        8.75      5.29 o 
  -5   5   9        1.09        4.70      3.81 o 
  -4   5   9       69.10       51.48      9.53 o 
  -3   5   9        1.39        3.90      2.46 o 
  -2   5   9      344.07      324.86     14.28 o 
  -1   5   9       38.09       45.27      6.64 o 
   0   5   9       10.37        9.78      2.87 o 
   1   5   9        1.88        6.21      3.37 o 
   2   5   9       10.45       10.26      3.04 o 
   3   5   9       20.57       22.68      4.29 o 
   4   5   9        7.22        4.23      1.79 o 
   5   5   9        9.42        9.20      4.29 o 
   6   5   9        0.03        4.95      2.89 o 
  -5   6   9       87.10       74.83     27.05 o 
  -4   6   9        0.96        5.39      3.91 o 
  -3   6   9       50.14       45.49     18.48 o 
  -2   6   9       12.37        8.08      4.95 o 
  -1   6   9        1.93        2.57      2.43 o 
   0   6   9       26.68       25.17      7.29 o 
   1   6   9       63.30       72.87     13.23 o 
   2   6   9       48.33       39.47     14.10 o 
   3   6   9       95.70       95.48     30.75 o 
   4   6   9       18.02        9.64     10.26 o 
   5   6   9        8.69       14.07      8.75 o 
  -3   7   9        0.85        3.19      4.79 o 
  -2   7   9        4.95        4.01      4.05 o 
  -1   7   9        0.90       -0.59      3.58 o 
   0   7   9      144.65      206.45     17.55 o 
   1   7   9      114.68      157.49     11.87 o 
   2   7   9       39.97       27.78     11.12 o 
  -9   0  10        0.32       -2.96      2.96 o 
  -8   0  10      355.91      380.19     30.50 o 
  -7   0  10       15.88       20.30      5.04 o 
  -6   0  10      121.54      120.52     20.05 o 
  -5   0  10       39.94       43.18      8.83 o 
  -4   0  10     3074.55     3486.33     84.09 o 
  -3   0  10      255.23      281.27     15.85 o 
  -2   0  10     4487.44     4580.69     50.58 o 
  -1   0  10      366.47      347.75      3.75 o 
   0   0  10      934.18      957.78     10.15 o 
   1   0  10        4.84        7.25      0.73 o 
   2   0  10       12.83       18.61      1.58 o 
   3   0  10        2.56        1.60      0.51 o 
   4   0  10      433.17      436.45     10.40 o 
   5   0  10        0.01        2.63      1.31 o 
   6   0  10        0.00        2.67      1.45 o 
   7   0  10       19.97       22.68      7.34 o 
   8   0  10       12.20       15.31     14.69 o 
   9   0  10        1.10       10.26      8.40 o 
  -9   1  10       18.96       11.22      5.33 o 
  -8   1  10       57.58       55.06      9.51 o 
  -7   1  10       29.22       30.07      5.96 o 
  -6   1  10      219.75      231.34     11.82 o 
  -5   1  10        2.43        3.24      1.35 o 
  -4   1  10      273.01      254.89      5.51 o 
  -3   1  10      217.99      195.64      5.56 o 
  -2   1  10       61.13       50.43      1.40 o 
  -1   1  10      318.37      290.36      3.89 o 
   0   1  10     1807.65     1767.95      6.25 o 
   1   1  10      410.81      413.97      4.81 o 
   2   1  10       74.36       79.21      2.81 o 
   3   1  10     3205.36     3236.14     52.40 o 
   4   1  10       18.72       16.54      2.21 o 
   5   1  10       14.69       18.52      2.95 o 
   6   1  10      259.36      255.25      7.94 o 
   7   1  10       73.68       64.37      8.91 o 
   8   1  10        1.85        2.38      7.63 o 
   9   1  10      135.74      158.12     11.74 o 
  -9   2  10       15.54       14.39      5.30 o 
  -8   2  10        7.76       12.01      2.97 o 
  -7   2  10      127.63      125.53     14.57 o 
  -6   2  10      470.36      475.71     18.69 o 
  -5   2  10       34.42       27.22      4.55 o 
  -4   2  10       11.07       16.49      2.92 o 
  -3   2  10       12.93       15.49      2.29 o 
  -2   2  10       58.84       50.33      4.46 o 
  -1   2  10      327.29      318.62      8.65 o 
   0   2  10     1732.89     1878.27     28.59 o 
   1   2  10        7.09       10.90      1.09 o 
   2   2  10      200.36      237.91      4.35 o 
   3   2  10      214.94      237.00      5.30 o 
   4   2  10       92.91       92.72      3.78 o 
   5   2  10      117.09      113.58      9.04 o 
   6   2  10      338.88      341.12     11.53 o 
   7   2  10        6.66        7.85      3.22 o 
   8   2  10      405.96      409.21     66.48 o 
   9   2  10      144.92      166.99     10.41 o 
  -9   3  10       25.10       14.74      4.66 o 
  -8   3  10        0.14        5.26      2.70 o 
  -7   3  10      432.26      447.91     29.16 o 
  -6   3  10       74.04       64.71     16.59 o 
  -5   3  10      305.47      310.46     15.90 o 
  -4   3  10        6.01        4.65      4.45 o 
  -3   3  10      188.80      189.60      5.51 o 
  -2   3  10        2.47        4.62      1.03 o 
  -1   3  10      124.17      121.29      4.29 o 
   0   3  10      113.12      135.76      4.86 o 
   1   3  10      645.38      693.31     19.41 o 
   2   3  10      101.82       84.53      2.78 o 
   3   3  10       12.16        9.58      1.38 o 
   4   3  10       14.30       22.48      3.72 o 
   5   3  10       88.74       96.50     10.61 o 
   6   3  10       15.19       13.10      2.95 o 
   7   3  10      702.23      736.25     24.38 o 
   8   3  10      181.57      185.87     21.76 o 
  -8   4  10        6.78        8.86      4.94 o 
  -7   4  10       19.64       20.71      7.37 o 
  -6   4  10        4.09        6.04      3.01 o 
  -5   4  10      129.23      134.24      9.42 o 
  -4   4  10        5.15        0.53      2.27 o 
  -3   4  10       61.30       52.03      5.77 o 
  -2   4  10        0.67        1.16      0.82 o 
  -1   4  10       22.58       23.97      5.03 o 
   0   4  10        2.90       10.93      3.43 o 
   1   4  10        2.88        3.16      1.34 o 
   2   4  10      466.12      480.18     14.39 o 
   3   4  10       21.37       17.88      3.59 o 
   4   4  10      119.53      111.30      4.89 o 
   5   4  10        0.03        2.18      1.78 o 
   6   4  10       94.97       78.72     11.22 o 
   7   4  10       55.35       40.51     13.75 o 
  -7   5  10       24.38       56.81     21.45 o 
  -6   5  10       10.85       17.40      8.60 o 
  -5   5  10        7.80        2.35      3.23 o 
  -4   5  10       70.34       59.06     11.90 o 
  -3   5  10      685.26      664.40     34.89 o 
  -2   5  10       84.47       72.31     13.95 o 
  -1   5  10        4.87        9.01      3.66 o 
   0   5  10       20.94       26.64      4.02 o 
   1   5  10       19.16       20.97      3.93 o 
   2   5  10        0.46        2.15      5.41 o 
   3   5  10       52.22       64.92     11.15 o 
   4   5  10       22.92       15.62      3.34 o 
   5   5  10        9.51        9.77      5.01 o 
   6   5  10       16.86       17.46      7.27 o 
  -5   6  10       19.60       13.16      6.65 o 
  -4   6  10       10.95       10.89      7.89 o 
  -3   6  10       10.00       11.90      6.22 o 
  -2   6  10        5.55       16.17      5.09 o 
  -1   6  10       11.07       16.36      8.16 o 
   0   6  10        8.62       14.32      4.93 o 
   1   6  10       52.82       55.93     12.66 o 
   2   6  10        6.50        6.73      4.41 o 
   3   6  10       38.45       26.12      9.99 o 
   4   6  10      160.52      193.68     32.02 o 
   5   6  10       13.48       11.74      8.66 o 
  -3   7  10        7.37        5.67      3.86 o 
  -2   7  10       32.06       30.32     10.30 o 
  -1   7  10      117.12      133.37     12.91 o 
   0   7  10        5.63        7.05      4.02 o 
   1   7  10       94.02      137.86     10.22 o 
   2   7  10       20.30       22.10      5.41 o 
  -9   1  11        0.19        0.91      2.38 o 
  -8   1  11       18.89       21.46      7.63 o 
  -7   1  11        1.47        2.44      1.74 o 
  -6   1  11      294.38      295.59     15.32 o 
  -5   1  11       36.51       35.05      4.80 o 
  -4   1  11      471.25      450.45      9.60 o 
  -3   1  11     1208.97     1278.66     22.77 o 
  -2   1  11      136.46      138.70      2.41 o 
  -1   1  11      145.47      155.16      3.25 o 
   0   1  11       62.78       53.24      1.89 o 
   1   1  11        0.62        2.03      0.58 o 
   2   1  11     1817.83     1799.48     27.46 o 
   3   1  11     1467.97     1523.23     26.40 o 
   4   1  11        1.81        2.32      0.63 o 
   5   1  11        0.23        1.76      1.18 o 
   6   1  11        1.04        3.82      1.41 o 
   7   1  11        1.92        5.65      2.37 o 
   8   1  11        5.72       10.46      5.30 o 
   9   1  11        2.08        3.60      3.76 o 
  -9   2  11        0.11        0.07      2.16 o 
  -8   2  11        0.05        1.18      1.34 o 
  -7   2  11      393.14      384.32     25.76 o 
  -6   2  11      350.76      332.77     14.52 o 
  -5   2  11       97.48       94.80      4.76 o 
  -4   2  11        3.56        3.74      1.13 o 
  -3   2  11      234.23      221.36      5.63 o 
  -2   2  11       50.17       55.54      4.37 o 
  -1   2  11     1288.11     1300.15     28.75 o 
   0   2  11     1882.07     2017.30     32.89 o 
   1   2  11      370.76      384.12      6.65 o 
   2   2  11       34.79       38.30      4.30 o 
   3   2  11       95.47       80.54      3.94 o 
   4   2  11      331.17      331.41      7.22 o 
   5   2  11       23.13       20.80      3.10 o 
   6   2  11        5.73        3.70      1.55 o 
   7   2  11        2.07        5.61      2.55 o 
   8   2  11        6.06        9.59      4.86 o 
   9   2  11      102.14      103.98      9.64 o 
  -8   3  11       31.92       19.48      7.30 o 
  -7   3  11       86.82       86.34      8.90 o 
  -6   3  11        6.39        2.85      1.41 o 
  -5   3  11        0.13       -0.55      5.17 o 
  -4   3  11       52.93       56.91     12.43 o 
  -3   3  11        8.27        6.94      1.47 o 
  -2   3  11       94.59      102.58      3.95 o 
  -1   3  11        5.99        6.26      1.05 o 
   0   3  11      347.72      385.19      8.76 o 
   1   3  11      229.71      243.66      6.36 o 
   2   3  11       98.76       98.86      2.97 o 
   3   3  11      124.84      118.03      3.20 o 
   4   3  11        0.99        2.57      0.82 o 
   5   3  11       99.79      111.87      9.44 o 
   6   3  11       11.94       14.63      3.46 o 
   7   3  11       51.15       27.51     10.59 o 
   8   3  11        4.92        5.16      3.75 o 
  -8   4  11        0.70        2.18      1.86 o 
  -7   4  11       56.00       44.75     20.22 o 
  -6   4  11        4.36        7.47      3.50 o 
  -5   4  11       70.42       61.27     11.35 o 
  -4   4  11      164.83      154.99      7.34 o 
  -3   4  11      283.94      288.23      9.19 o 
  -2   4  11       14.57       14.30      2.87 o 
  -1   4  11        9.04       14.14      2.88 o 
   0   4  11      152.70      171.33      9.80 o 
   1   4  11      333.19      374.28     12.30 o 
   2   4  11      142.16      126.45     12.14 o 
   3   4  11       18.42       22.45      4.00 o 
   4   4  11        3.82        3.92      1.61 o 
   5   4  11       37.41       30.63      6.10 o 
   6   4  11       31.06       25.63      4.57 o 
   7   4  11        0.09        3.29      2.01 o 
  -7   5  11        1.79        2.44      2.71 o 
  -6   5  11        4.10        0.50      2.72 o 
  -5   5  11        1.86        7.18      5.02 o 
  -4   5  11      125.84      155.31     13.29 o 
  -3   5  11      197.18      195.08     12.96 o 
  -2   5  11        4.61        6.64      2.61 o 
  -1   5  11        7.78       14.19      3.00 o 
   0   5  11        8.87       10.81      2.73 o 
   1   5  11       15.06       17.48      3.18 o 
   2   5  11       49.01       38.94      6.88 o 
   3   5  11       13.02       18.26      3.27 o 
   4   5  11       26.24       18.08      5.75 o 
   5   5  11       35.20       32.48     10.05 o 
   6   5  11        4.68        2.19      2.22 o 
  -5   6  11      115.40      168.90     17.12 o 
  -4   6  11       22.83       17.45      6.65 o 
  -3   6  11       10.66       12.31      5.41 o 
  -2   6  11       46.92       53.59     12.68 o 
  -1   6  11       76.82       79.65     16.29 o 
   0   6  11        0.52        3.22      3.38 o 
   1   6  11       48.98       42.59     10.07 o 
   2   6  11       23.21       25.41      7.27 o 
   3   6  11      176.38      213.50     25.31 o 
   4   6  11       64.67       51.06     25.63 o 
   5   6  11        9.36       11.62     11.89 o 
  -2   7  11       33.77       22.51      9.60 o 
  -1   7  11       43.19       42.32     12.24 o 
   0   7  11        1.27        3.63      3.62 o 
   1   7  11       24.01       13.66      9.06 o 
   2   7  11        1.29        2.11      2.14 o 
  -9   0  12      911.08     1055.49   1092.12 o 
  -8   0  12      276.06      266.34     21.99 o 
  -7   0  12       58.77       54.15     12.24 o 
  -6   0  12        4.45        5.78      2.86 o 
  -5   0  12        9.09       12.11      3.06 o 
  -4   0  12      113.32      116.14      5.25 o 
  -3   0  12     5226.73     5732.84    835.61 o 
  -2   0  12     4937.86     5128.88     88.63 o 
  -1   0  12        0.11        3.26      0.99 o 
   0   0  12      161.14      133.12      4.24 o 
   1   0  12        1.31        3.00      1.06 o 
   2   0  12        2.41        3.46      0.97 o 
   3   0  12       35.70       36.17      5.24 o 
   4   0  12      827.30      784.89     29.75 o 
   5   0  12       21.98       30.64      7.02 o 
   6   0  12      306.25      300.76     58.58 o 
   7   0  12       26.71       15.44      5.57 o 
   8   0  12        8.76        9.52      8.19 o 
   9   0  12        2.47        6.50      6.30 o 
  -9   1  12      249.10      253.24     40.04 o 
  -8   1  12       34.91       39.22      7.45 o 
  -7   1  12       36.88       46.63      7.39 o 
  -6   1  12      196.12      182.03     14.48 o 
  -5   1  12       63.48       81.50      3.37 o 
  -4   1  12       87.08       95.32      5.87 o 
  -3   1  12     2519.43     2509.48     44.72 o 
  -2   1  12        2.76        4.13      0.81 o 
  -1   1  12      265.47      269.69      4.56 o 
   0   1  12      686.67      674.32     14.73 o 
   1   1  12        9.64        7.23      0.85 o 
   2   1  12      232.39      217.57      4.36 o 
   3   1  12       32.04       26.31      3.55 o 
   4   1  12        9.50        9.86      1.70 o 
   5   1  12      321.23      334.06      7.47 o 
   6   1  12       73.82       63.75      5.95 o 
   7   1  12       11.53       10.76      3.12 o 
   8   1  12       29.91       31.74     11.29 o 
   9   1  12        6.06        4.19      4.22 o 
  -9   2  12       29.38       20.18      6.59 o 
  -8   2  12        6.79        8.07      4.79 o 
  -7   2  12        9.54       10.08      8.69 o 
  -6   2  12       20.41       16.38      3.97 o 
  -5   2  12      328.99      319.73     10.06 o 
  -4   2  12      148.73      156.35      9.26 o 
  -3   2  12        7.06        6.37      1.46 o 
  -2   2  12     1912.88     1888.13     32.52 o 
  -1   2  12       91.60       89.99      3.40 o 
   0   2  12      290.39      273.77      5.14 o 
   1   2  12       64.98       64.50      3.93 o 
   2   2  12     1056.68     1120.60     18.00 o 
   3   2  12       14.62        9.82      2.47 o 
   4   2  12      148.71      159.60      5.22 o 
   5   2  12       16.36       17.80      3.04 o 
   6   2  12       20.93       25.25      4.81 o 
   7   2  12        0.13        0.20      1.07 o 
   8   2  12      347.76      356.51     42.18 o 
  -8   3  12       19.33       22.39      6.92 o 
  -7   3  12       57.13       66.95     14.61 o 
  -6   3  12      314.37      298.51     16.25 o 
  -5   3  12      256.92      254.69      9.30 o 
  -4   3  12       62.44       64.31      8.64 o 
  -3   3  12       32.27       32.64      4.70 o 
  -2   3  12      114.89      114.29      3.84 o 
  -1   3  12       13.77       11.32      1.84 o 
   0   3  12      206.35      222.49      7.53 o 
   1   3  12        0.03        0.87      0.90 o 
   2   3  12       10.06        9.45      1.33 o 
   3   3  12      663.22      658.77     14.30 o 
   4   3  12      333.03      305.32     10.92 o 
   5   3  12       15.94       20.02      2.71 o 
   6   3  12        1.59        3.15      1.40 o 
   7   3  12      140.99      124.97     16.02 o 
   8   3  12       26.91       22.78      7.65 o 
  -8   4  12        5.28        3.17      2.13 o 
  -7   4  12       32.91       23.04      8.25 o 
  -6   4  12        0.76        7.27      4.33 o 
  -5   4  12        2.44        1.55      3.14 o 
  -4   4  12       96.76       71.49     10.86 o 
  -3   4  12        0.03        2.49      1.32 o 
  -2   4  12       98.03       85.65      8.89 o 
  -1   4  12        0.08        3.13      1.25 o 
   0   4  12       33.12       43.33      9.05 o 
   1   4  12       22.92       35.34      6.07 o 
   2   4  12        5.51        2.81      0.81 o 
   3   4  12      116.16      116.39     10.37 o 
   4   4  12      122.83      127.65      7.63 o 
   5   4  12        0.73        3.74      1.78 o 
   6   4  12        1.72        1.07      1.99 o 
   7   4  12        0.02        2.70      1.76 o 
  -7   5  12       36.43       36.10     11.41 o 
  -6   5  12        8.81        9.62      6.49 o 
  -5   5  12        0.23        5.80      3.86 o 
  -4   5  12      125.25       99.47     16.29 o 
  -3   5  12      160.95      144.31      9.87 o 
  -2   5  12      261.15      251.81     12.17 o 
  -1   5  12      157.99      158.76      9.95 o 
   0   5  12        1.71        5.68      2.45 o 
   1   5  12       88.81       96.86      8.89 o 
   2   5  12        5.34        7.13      2.60 o 
   3   5  12       41.36       43.65      7.55 o 
   4   5  12       37.93       33.85      8.82 o 
   5   5  12      164.22      170.51     22.20 o 
   6   5  12        2.37        3.20      3.09 o 
  -5   6  12        6.32       16.14      8.16 o 
  -4   6  12       53.90       44.82     13.09 o 
  -3   6  12       55.81       32.73     20.00 o 
  -2   6  12      302.21      280.75     17.25 o 
  -1   6  12       13.05       12.74      3.98 o 
   0   6  12       83.14       93.47      8.23 o 
   1   6  12        2.93        1.17      2.91 o 
   2   6  12        1.99        8.04      6.37 o 
   3   6  12       33.85       34.30     20.64 o 
   4   6  12        0.04        3.07      4.82 o 
   5   6  12        3.99        8.93      8.51 o 
  -2   7  12       25.72       25.71      7.86 o 
  -1   7  12       88.74      122.23      8.94 o 
   0   7  12       16.12       11.26      5.44 o 
   1   7  12       83.48       99.28      8.93 o 
   2   7  12        6.76        4.64      6.89 o 
  -9   1  13      135.03      141.28     16.61 o 
  -8   1  13      299.79      333.66     12.17 o 
  -7   1  13       25.26       27.11      7.64 o 
  -6   1  13      106.53      102.75     13.72 o 
  -5   1  13        1.96        3.76      1.13 o 
  -4   1  13      136.14      142.30      7.99 o 
  -3   1  13       64.16       77.36      3.39 o 
  -2   1  13       13.16       19.53      2.00 o 
  -1   1  13       13.59       11.57      1.05 o 
   0   1  13     2616.17     2591.18     20.70 o 
   1   1  13      460.29      475.79      7.64 o 
   2   1  13      327.11      344.61      7.82 o 
   3   1  13        1.60        2.23      0.94 o 
   4   1  13      699.75      675.73     38.54 o 
   5   1  13        0.03        0.78      0.93 o 
   6   1  13        0.07        0.53      1.08 o 
   7   1  13        9.15       13.40      2.98 o 
   8   1  13       20.45       20.98      8.44 o 
   9   1  13        0.63        2.19      3.30 o 
  -9   2  13        6.24        4.36      2.36 o 
  -8   2  13       34.77       30.13     10.84 o 
  -7   2  13       27.02       30.07      7.51 o 
  -6   2  13      338.55      327.06     16.06 o 
  -5   2  13      648.95      617.51     18.65 o 
  -4   2  13       17.68       16.59      2.82 o 
  -3   2  13       80.39       83.39      3.67 o 
  -2   2  13      550.96      495.67      9.43 o 
  -1   2  13      102.83      116.85      3.35 o 
   0   2  13      234.45      234.90      5.00 o 
   1   2  13      271.67      257.18      4.63 o 
   2   2  13      101.09      101.26      2.87 o 
   3   2  13      719.51      760.62     25.18 o 
   4   2  13     1367.10     1407.39     32.89 o 
   5   2  13        9.57       10.91      3.41 o 
   6   2  13        8.93        9.54      2.71 o 
   7   2  13        0.07        1.61      1.15 o 
   8   2  13       45.11       33.26     36.16 o 
  -8   3  13       13.77       19.69      5.52 o 
  -7   3  13       54.57       40.93     17.31 o 
  -6   3  13       54.07       57.95     10.17 o 
  -5   3  13       27.23       27.53      4.81 o 
  -4   3  13       45.40       55.39      7.46 o 
  -3   3  13      373.96      358.72     13.84 o 
  -2   3  13      291.90      280.53      6.98 o 
  -1   3  13        9.93        7.92      1.43 o 
   0   3  13      315.97      314.95      8.77 o 
   1   3  13       55.99       59.29      3.54 o 
   2   3  13       26.42       30.86      3.87 o 
   3   3  13      624.19      587.83     12.84 o 
   4   3  13       36.19       37.69      4.93 o 
   5   3  13       48.40       49.97      7.76 o 
   6   3  13       24.16       19.61      4.23 o 
   7   3  13        0.76        2.91      1.58 o 
   8   3  13        8.82        9.01      3.93 o 
  -8   4  13       12.23        7.66      7.51 o 
  -7   4  13      156.28      147.66     16.32 o 
  -6   4  13       19.19       24.08      7.13 o 
  -5   4  13       30.11       19.71      5.85 o 
  -4   4  13        0.26        3.81      1.77 o 
  -3   4  13       83.62       91.37     11.58 o 
  -2   4  13       34.82       28.10      3.47 o 
  -1   4  13      113.95      107.31     13.77 o 
   0   4  13       34.58       46.18      7.29 o 
   1   4  13       52.79       61.41      6.23 o 
   2   4  13       40.90       38.91      4.75 o 
   3   4  13      688.31      719.35     23.16 o 
   4   4  13        4.23        2.82      1.75 o 
   5   4  13       47.76       38.41      6.79 o 
   6   4  13       63.95       66.87      8.77 o 
   7   4  13        1.38        1.59      1.60 o 
  -7   5  13        3.59        3.24      3.87 o 
  -6   5  13        9.07        5.82      5.19 o 
  -5   5  13        2.48        3.44      2.96 o 
  -4   5  13        8.89        6.01      3.50 o 
  -3   5  13        0.76        2.67      1.64 o 
  -2   5  13        6.03        6.31      2.15 o 
  -1   5  13       55.08       60.31     12.33 o 
   0   5  13       16.91       24.90      4.52 o 
   1   5  13        6.22        4.01      2.00 o 
   2   5  13        7.52        4.58      1.74 o 
   3   5  13        3.74        2.15      1.85 o 
   4   5  13        2.53        3.34      2.31 o 
   5   5  13        3.58        3.98      2.35 o 
   6   5  13       22.52       13.56      4.58 o 
  -5   6  13       42.13       29.95     18.60 o 
  -4   6  13       17.22       16.97      5.73 o 
  -3   6  13      119.74      135.05     19.60 o 
  -2   6  13       49.97       40.57     13.66 o 
  -1   6  13       59.08       66.88     15.77 o 
   0   6  13       29.15       38.47      9.86 o 
   1   6  13       37.97       27.97      6.30 o 
   2   6  13        5.77        8.37      4.07 o 
   3   6  13       70.00       95.73     17.21 o 
   4   6  13       30.96       27.98     10.32 o 
  -2   7  13        2.03        8.43      5.20 o 
  -1   7  13        0.52       -2.42      2.79 o 
   0   7  13       42.93       32.98     12.33 o 
   1   7  13        0.48        5.04      4.05 o 
  -9   0  14       26.57       24.02     12.64 o 
  -8   0  14      103.56      112.66      9.29 o 
  -7   0  14      193.10      179.56     17.34 o 
  -6   0  14        5.21        7.34      2.78 o 
  -5   0  14      105.25       97.94      8.36 o 
  -4   0  14      108.33      117.29      5.19 o 
  -3   0  14       74.40       75.86      4.41 o 
  -2   0  14     1777.91     1820.80     50.00 o 
  -1   0  14     1484.52     1466.10     78.23 o 
   0   0  14     1852.64     1878.55     31.55 o 
   1   0  14       86.30       94.05      3.70 o 
   2   0  14     1252.77     1239.72     26.87 o 
   3   0  14       73.82       68.48     11.23 o 
   4   0  14      302.15      332.47     11.05 o 
   5   0  14      193.54      196.42     11.60 o 
   6   0  14      748.11      816.80     33.79 o 
   7   0  14        1.27        4.67      3.73 o 
   9   0  14       17.59       27.08     13.07 o 
  -9   1  14       32.62       31.55      6.49 o 
  -8   1  14      333.44      374.46     15.76 o 
  -7   1  14       69.14       77.47     40.23 o 
  -6   1  14       16.59       14.20      5.57 o 
  -5   1  14        1.92        1.27      0.55 o 
  -4   1  14       77.85       77.07      5.40 o 
  -3   1  14       21.66       30.57      3.96 o 
  -2   1  14     1065.10     1137.03     22.83 o 
  -1   1  14      377.40      372.65      9.89 o 
   0   1  14        0.05       -0.99      1.30 o 
   1   1  14       16.82       13.15      1.17 o 
   2   1  14       14.69       18.42      2.13 o 
   3   1  14       40.43       54.04      4.69 o 
   4   1  14       80.28       88.06      4.13 o 
   5   1  14      179.06      196.01      6.49 o 
   6   1  14       30.46       33.74      5.98 o 
   7   1  14      127.27      117.17      9.09 o 
   8   1  14        0.31        2.10      3.45 o 
   9   1  14        0.03        1.60      4.61 o 
  -9   2  14       10.03        9.63      4.33 o 
  -8   2  14       69.99       81.39     12.95 o 
  -7   2  14      198.44      202.64     30.41 o 
  -6   2  14      343.50      334.33     12.04 o 
  -5   2  14        5.91        6.23      1.64 o 
  -4   2  14      314.61      333.35      8.75 o 
  -3   2  14        4.42        6.19      1.31 o 
  -2   2  14      188.05      192.14      5.50 o 
  -1   2  14       10.93       16.86      2.20 o 
   0   2  14       29.28       20.33      2.44 o 
   1   2  14        0.31        1.96      0.60 o 
   2   2  14       67.02       76.92      7.69 o 
   3   2  14       24.84       28.80      4.80 o 
   4   2  14       66.42       80.20      7.08 o 
   5   2  14        1.22        2.61      1.20 o 
   6   2  14       15.25       15.69      2.89 o 
   7   2  14        1.95        2.45      1.93 o 
   8   2  14      109.46       91.50     37.34 o 
  -8   3  14        6.96        2.07      2.10 o 
  -7   3  14       47.18       39.27     13.79 o 
  -6   3  14      241.04      249.54     11.95 o 
  -5   3  14      297.09      290.95     10.07 o 
  -4   3  14       22.56       21.83      4.97 o 
  -3   3  14      178.36      178.83      7.97 o 
  -2   3  14      201.31      176.14      4.85 o 
  -1   3  14      102.32       93.96      3.98 o 
   0   3  14       17.05       17.37      2.77 o 
   1   3  14       27.58       29.80      4.24 o 
   2   3  14       99.09       94.11      5.10 o 
   3   3  14       31.68       37.35      4.07 o 
   4   3  14      370.21      371.29     11.52 o 
   5   3  14        9.05       11.72      2.80 o 
   6   3  14        0.41        2.41      1.15 o 
   7   3  14       77.73       74.31      9.23 o 
   8   3  14       60.92       51.15     27.79 o 
  -8   4  14      136.54      146.04     14.83 o 
  -7   4  14        5.20        8.36      3.97 o 
  -6   4  14        0.01        3.44      2.73 o 
  -5   4  14        0.02        3.16      2.36 o 
  -4   4  14       13.82       10.68      3.18 o 
  -3   4  14      310.38      287.64     10.24 o 
  -2   4  14      332.08      299.85     12.50 o 
  -1   4  14       61.37       51.87      7.47 o 
   0   4  14        1.16        2.08      1.41 o 
   1   4  14       13.45       16.72      2.94 o 
   2   4  14      101.12      104.60     10.87 o 
   3   4  14       71.48       61.53      7.70 o 
   4   4  14        6.28        7.10      2.57 o 
   5   4  14       30.47       28.04      5.71 o 
   6   4  14      115.06      116.72     14.71 o 
   7   4  14        5.79        4.99      2.24 o 
  -6   5  14        1.16        2.61      2.84 o 
  -5   5  14        5.99        4.58      3.99 o 
  -4   5  14       16.29       15.57      7.55 o 
  -3   5  14        0.62        1.72      1.46 o 
  -2   5  14      114.42      104.54     15.35 o 
  -1   5  14      363.82      335.00     18.38 o 
   0   5  14       12.98       19.59      3.65 o 
   1   5  14        9.64       11.01      3.00 o 
   2   5  14        0.04        0.83      1.52 o 
   3   5  14        0.68        3.12      1.48 o 
   4   5  14        8.95        9.06      4.85 o 
   5   5  14      156.90      183.29     17.99 o 
   6   5  14       25.86       18.99      6.72 o 
  -5   6  14       18.45       21.91     12.06 o 
  -4   6  14        0.03        0.85      2.44 o 
  -3   6  14       51.29       37.41     12.64 o 
  -2   6  14       17.11       15.96      7.16 o 
  -1   6  14       68.44       66.06     17.17 o 
   0   6  14        0.82        1.19      1.94 o 
   1   6  14       37.44       35.72     14.46 o 
   2   6  14       29.79       29.03      8.01 o 
   3   6  14       43.30       32.06     15.14 o 
   4   6  14       18.47       16.63      8.65 o 
  -1   7  14       14.09        8.26      4.56 o 
   0   7  14        0.09        4.10      2.68 o 
   1   7  14       25.79       15.44      7.96 o 
  -9   1  15        6.28        4.91      2.53 o 
  -8   1  15        0.52        4.72      2.85 o 
  -7   1  15      322.99      346.49     20.49 o 
  -6   1  15      274.57      289.11     11.68 o 
  -5   1  15       30.08       21.12      3.59 o 
  -4   1  15      460.33      474.93     12.00 o 
  -3   1  15        0.42        2.84      1.35 o 
  -2   1  15     1095.54     1084.88     21.89 o 
  -1   1  15       87.75       90.09      5.75 o 
   0   1  15      252.07      257.02      4.43 o 
   1   1  15       69.05       65.99      4.05 o 
   2   1  15      325.45      309.23      5.98 o 
   3   1  15        4.52        7.93      1.37 o 
   4   1  15      298.91      298.04      6.92 o 
   5   1  15      117.02      142.74      7.63 o 
   6   1  15        0.88        5.17      2.02 o 
   7   1  15       12.08       14.14      4.49 o 
   8   1  15      148.53      165.55     20.33 o 
  -9   2  15       17.86       16.72      5.55 o 
  -8   2  15       28.75       36.16      8.64 o 
  -7   2  15       11.31       16.20      4.66 o 
  -6   2  15       56.36       50.39      6.78 o 
  -5   2  15       16.09       17.43      3.72 o 
  -4   2  15       70.41       72.28      6.29 o 
  -3   2  15       81.71       90.68      4.99 o 
  -2   2  15      370.04      384.31     11.09 o 
  -1   2  15        0.64        2.86      1.13 o 
   0   2  15       41.22       51.84      5.40 o 
   1   2  15        8.79        5.96      1.01 o 
   2   2  15      966.53      935.01     25.03 o 
   3   2  15      517.15      524.26     13.27 o 
   4   2  15      221.14      202.65      6.75 o 
   5   2  15      151.98      159.66      6.33 o 
   6   2  15       19.79       18.77      3.05 o 
   7   2  15       14.93       12.94      3.58 o 
   8   2  15       14.34       20.71      8.23 o 
  -8   3  15      100.21      111.15     12.94 o 
  -7   3  15        3.27        5.36      3.62 o 
  -6   3  15        0.01        1.23      1.95 o 
  -5   3  15       11.56        8.32      2.44 o 
  -4   3  15      232.87      226.14      8.71 o 
  -3   3  15       88.34       97.09      4.91 o 
  -2   3  15      172.41      163.91      7.23 o 
  -1   3  15       10.36       11.14      1.87 o 
   0   3  15        1.30        2.12      0.82 o 
   1   3  15        0.55        1.26      0.62 o 
   2   3  15        0.24        1.07      0.45 o 
   3   3  15      428.35      417.86     10.74 o 
   4   3  15      425.24      361.30     43.33 o 
   5   3  15       20.21       17.82      3.03 o 
   6   3  15        1.74        3.32      1.59 o 
   7   3  15       19.52       19.05      6.39 o 
   8   3  15        0.31       -0.74      4.61 o 
  -7   4  15      131.66      117.44     24.66 o 
  -6   4  15       28.19       23.42      6.95 o 
  -5   4  15      170.83      150.31     11.23 o 
  -4   4  15        2.09        4.73      1.92 o 
  -3   4  15      133.68      116.74      6.69 o 
  -2   4  15        5.11        3.88      1.49 o 
  -1   4  15       64.82       95.78     10.95 o 
   0   4  15       33.34       42.27      5.12 o 
   1   4  15      209.26      192.65      6.48 o 
   2   4  15        0.01        3.12      1.15 o 
   3   4  15       47.53       49.98      7.15 o 
   4   4  15       61.65       60.50     13.77 o 
   5   4  15       74.20       66.17      7.07 o 
   6   4  15        9.14        9.67      2.79 o 
   7   4  15        0.14        2.28      1.61 o 
  -6   5  15       22.22       16.79      7.10 o 
  -5   5  15        8.01       10.11      5.61 o 
  -4   5  15        1.72        7.25      4.36 o 
  -3   5  15        0.05        4.25      5.58 o 
  -2   5  15       49.15       55.00      9.11 o 
  -1   5  15        2.31        3.02      1.64 o 
   0   5  15        0.05        3.41      2.40 o 
   1   5  15        1.18        3.78      1.69 o 
   2   5  15       15.72       16.51      3.71 o 
   3   5  15        2.00        2.42      2.52 o 
   4   5  15        2.13        6.73      3.37 o 
   5   5  15       30.45       17.19      6.78 o 
   6   5  15        0.01        0.66      1.55 o 
  -5   6  15       15.74       24.30     10.38 o 
  -4   6  15       10.11        9.28      4.66 o 
  -3   6  15       97.74      117.84     16.53 o 
  -2   6  15       40.57       39.46     12.40 o 
  -1   6  15       37.47       28.70      7.96 o 
   0   6  15       55.16       58.44     14.67 o 
   1   6  15       52.25       59.06     11.59 o 
   2   6  15       24.38       25.31     13.10 o 
   3   6  15        8.26       12.23      5.23 o 
   4   6  15        0.59        3.09      2.72 o 
  -1   7  15        5.20       10.06      5.36 o 
   0   7  15        0.20        5.45      3.62 o 
  -9   0  16       25.59       20.99     10.79 o 
  -8   0  16      375.45      438.90     21.82 o 
  -7   0  16       48.42       57.84     10.99 o 
  -6   0  16      147.60      185.56     11.88 o 
  -5   0  16       21.64       30.29      7.55 o 
  -4   0  16      121.24      119.33     13.35 o 
  -3   0  16      364.30      402.57     13.37 o 
  -2   0  16      320.83      408.00     15.77 o 
  -1   0  16      482.34      520.67     21.57 o 
   0   0  16     4120.48     4090.70    170.11 o 
   1   0  16      221.83      235.57      6.74 o 
   2   0  16      162.93      174.93      5.31 o 
   3   0  16      186.42      193.82      6.73 o 
   4   0  16       58.19       62.22      9.65 o 
   5   0  16        0.28        2.73      1.37 o 
   6   0  16      344.50      309.51     21.35 o 
   7   0  16      105.18      116.53     12.13 o 
   8   0  16      131.07      122.04     21.26 o 
  -9   1  16       20.17       17.56      5.30 o 
  -8   1  16       18.29       16.95      5.38 o 
  -7   1  16      272.38      275.97     19.55 o 
  -6   1  16       84.66       87.98      9.08 o 
  -5   1  16       20.34       13.95      2.82 o 
  -4   1  16      247.92      242.51      6.66 o 
  -3   1  16        1.24        4.22      1.19 o 
  -2   1  16       94.94       94.70      4.96 o 
  -1   1  16      925.83     1002.24     19.83 o 
   0   1  16       26.21       31.93      2.56 o 
   1   1  16      190.35      200.07      3.45 o 
   2   1  16        0.34        0.68      0.71 o 
   3   1  16      131.10      124.87      4.16 o 
   4   1  16       46.42       40.97      6.76 o 
   5   1  16      116.22      113.68     11.02 o 
   6   1  16        1.54        3.03      1.32 o 
   7   1  16      152.49      158.65      6.54 o 
   8   1  16        5.12        8.12      4.64 o 
  -9   2  16        0.29        3.53      2.06 o 
  -8   2  16       15.62       16.27     11.71 o 
  -7   2  16      142.21      135.02     15.47 o 
  -6   2  16      238.64      251.69     13.86 o 
  -5   2  16      563.96      537.48     16.21 o 
  -4   2  16      827.08      809.69     19.32 o 
  -3   2  16       36.85       51.34      7.96 o 
  -2   2  16      252.05      258.06      8.09 o 
  -1   2  16        0.83        2.68      0.79 o 
   0   2  16       19.04       16.98      2.02 o 
   1   2  16      300.95      288.42      6.68 o 
   2   2  16        0.09        1.30      0.96 o 
   3   2  16       85.72       78.66      6.97 o 
   4   2  16       10.03       11.22      2.82 o 
   5   2  16        3.52        3.43      1.41 o 
   6   2  16        3.13        2.51      1.39 o 
   7   2  16       16.22       20.32      5.84 o 
   8   2  16        4.78        9.71      4.44 o 
  -8   3  16        1.51        2.53      4.49 o 
  -7   3  16        2.16       10.42      6.40 o 
  -6   3  16      411.25      405.90     23.71 o 
  -5   3  16      360.56      379.35     15.94 o 
  -4   3  16        0.34        1.55      1.68 o 
  -3   3  16      150.25      155.64     15.15 o 
  -2   3  16       79.73       73.94      6.79 o 
  -1   3  16      128.99      134.09      3.64 o 
   0   3  16      164.32      173.17      4.47 o 
   1   3  16       41.51       46.25      6.23 o 
   2   3  16      110.31       98.21      4.13 o 
   3   3  16      385.81      388.98     12.17 o 
   4   3  16        1.84        4.51      2.26 o 
   5   3  16        3.35        2.26      1.36 o 
   6   3  16       12.16        7.43      3.05 o 
   7   3  16        9.97        9.30      2.87 o 
  -7   4  16       28.34       31.08      8.02 o 
  -6   4  16      169.26      173.95     20.49 o 
  -5   4  16       12.77       15.40      4.62 o 
  -4   4  16      127.64      125.56      8.13 o 
  -3   4  16       32.50       29.94      3.87 o 
  -2   4  16       40.44       49.89      5.60 o 
  -1   4  16       59.99       66.80      8.14 o 
   0   4  16      443.38      444.05     13.47 o 
   1   4  16        1.21        2.42      0.96 o 
   2   4  16       13.32       10.82      2.85 o 
   3   4  16       83.63       88.24      6.69 o 
   4   4  16       34.08       33.65      5.88 o 
   5   4  16        2.99        5.22      2.24 o 
   6   4  16       46.44       33.40      9.60 o 
   7   4  16        5.72        5.24      2.62 o 
  -6   5  16       11.53        7.38      4.86 o 
  -5   5  16        3.66        7.10      4.19 o 
  -4   5  16        6.59       12.52      6.83 o 
  -3   5  16       50.53       41.51      8.52 o 
  -2   5  16        3.62        4.60      2.32 o 
  -1   5  16      132.66      101.70      8.98 o 
   0   5  16       48.27       48.49      8.31 o 
   1   5  16      140.07      122.40      7.99 o 
   2   5  16        3.49        5.83      2.32 o 
   3   5  16        0.74        1.07      2.13 o 
   4   5  16        0.32        2.22      2.32 o 
   5   5  16       43.97       48.10      8.52 o 
   6   5  16       13.82       13.76      4.18 o 
  -4   6  16       17.83       13.38      6.22 o 
  -3   6  16       51.02       50.77     13.55 o 
  -2   6  16       29.67       25.66      8.82 o 
  -1   6  16        0.85        0.49      3.88 o 
   0   6  16      136.90      125.39     16.33 o 
   1   6  16        0.06        2.84      2.22 o 
   2   6  16       47.53       42.17     16.34 o 
   3   6  16        0.21        4.04      2.92 o 
   4   6  16       54.70       46.52     17.49 o 
  -9   1  17       84.75      101.72     19.29 o 
  -8   1  17       28.72       30.94      6.37 o 
  -7   1  17       17.29       28.40      7.04 o 
  -6   1  17      222.61      255.73      9.80 o 
  -5   1  17       50.00       48.67      5.43 o 
  -4   1  17        0.78        2.49      1.18 o 
  -3   1  17       21.12       37.25      6.25 o 
  -2   1  17        0.33       -1.22      1.33 o 
  -1   1  17        3.03        3.39      1.09 o 
   0   1  17      116.29      103.25      3.60 o 
   1   1  17       22.10       24.32      2.85 o 
   2   1  17      764.12      741.74     19.98 o 
   3   1  17      666.52      635.67     14.50 o 
   4   1  17       43.80       39.87      6.46 o 
   5   1  17        0.23        1.39      0.98 o 
   6   1  17       37.36       45.52      5.92 o 
   7   1  17        8.56       11.43      4.56 o 
   8   1  17       14.09        8.19      6.44 o 
  -9   2  17       76.23      108.19     25.67 o 
  -8   2  17       12.06        8.01      3.89 o 
  -7   2  17      112.38       90.33     15.26 o 
  -6   2  17        0.04        0.66      1.37 o 
  -5   2  17      238.85      231.37      8.96 o 
  -4   2  17      245.30      247.99      8.44 o 
  -3   2  17     1568.48     1591.24     42.88 o 
  -2   2  17       41.85       46.87      7.56 o 
  -1   2  17      153.05      149.88      4.20 o 
   0   2  17        7.81        7.99      1.36 o 
   1   2  17       21.72       24.31      3.80 o 
   2   2  17      252.59      230.28      5.80 o 
   3   2  17     1498.23     1502.00     35.07 o 
   4   2  17      109.88      112.41     11.75 o 
   5   2  17        0.06        2.18      0.92 o 
   6   2  17      102.49      121.70      8.64 o 
   7   2  17       58.39       48.97     17.47 o 
   8   2  17       11.54        7.26      6.83 o 
  -8   3  17       10.47       10.25      4.66 o 
  -7   3  17       33.28       37.35     10.88 o 
  -6   3  17      356.19      372.98     24.20 o 
  -5   3  17       20.37       17.16      3.57 o 
  -4   3  17      310.57      324.40     10.51 o 
  -3   3  17        1.01       -0.86      1.96 o 
  -2   3  17      205.11      212.52      5.91 o 
  -1   3  17       20.49       22.80      3.63 o 
   0   3  17        2.80        4.48      1.07 o 
   1   3  17       17.29       12.37      2.02 o 
   2   3  17      361.01      319.83      8.39 o 
   3   3  17       51.41       61.53      8.24 o 
   4   3  17      145.82      150.27      6.33 o 
   5   3  17       23.96       23.23      4.10 o 
   6   3  17        0.54        1.95      1.31 o 
   7   3  17        0.90        1.96      1.53 o 
  -7   4  17      155.77      159.40     14.94 o 
  -6   4  17       18.98       23.68      8.38 o 
  -5   4  17       84.90       82.62     13.35 o 
  -4   4  17        8.58       10.41      3.44 o 
  -3   4  17        0.40        1.94      1.15 o 
  -2   4  17       26.84       28.59      3.61 o 
  -1   4  17        9.37        5.87      1.91 o 
   0   4  17       18.40       10.13      2.54 o 
   1   4  17        0.60        1.89      1.75 o 
   2   4  17       38.88       36.63      4.33 o 
   3   4  17      216.50      221.88     11.12 o 
   4   4  17      202.71      208.81     12.44 o 
   5   4  17       37.93       32.95      5.35 o 
   6   4  17       12.94       10.84      4.16 o 
   7   4  17        1.25        2.01      1.81 o 
  -6   5  17       21.94       12.20      6.13 o 
  -5   5  17        0.06        2.30      2.90 o 
  -4   5  17       62.18       42.48     13.05 o 
  -3   5  17       14.47       17.13      3.36 o 
  -2   5  17        0.10        5.04      4.55 o 
  -1   5  17       43.60       57.58      7.41 o 
   0   5  17       39.14       25.23      4.24 o 
   1   5  17        2.98        4.94      2.29 o 
   2   5  17       11.95        8.01      2.27 o 
   3   5  17       11.73       10.54      5.16 o 
   4   5  17        3.43        9.36      3.82 o 
   5   5  17        6.37        6.88      2.70 o 
  -4   6  17        2.72       -0.18      4.85 o 
  -3   6  17        2.62        3.92      3.53 o 
  -2   6  17       20.54       17.56      4.74 o 
  -1   6  17       55.87       66.10     11.99 o 
   0   6  17       55.87       53.41     13.01 o 
   1   6  17       39.04       23.93      7.18 o 
   2   6  17        0.98        4.87      3.36 o 
   3   6  17        4.83       -0.50      2.26 o 
   4   6  17        3.00        0.65      5.26 o 
  -9   0  18        1.11        5.82      3.69 o 
  -8   0  18      265.97      267.72     38.29 o 
  -7   0  18       92.95       91.66     11.36 o 
  -6   0  18      144.72      108.80     10.03 o 
  -5   0  18       19.95       30.81      6.26 o 
  -4   0  18      297.48      317.37     10.96 o 
  -3   0  18       11.11       15.88      5.05 o 
  -2   0  18       97.99      117.15      5.84 o 
  -1   0  18       26.81       40.32      9.03 o 
   0   0  18      968.44     1021.86     25.36 o 
   1   0  18        7.44       10.59      2.30 o 
   2   0  18      574.66      580.14     22.26 o 
   3   0  18        0.46        0.73      0.88 o 
   4   0  18       24.94       26.23      5.02 o 
   5   0  18       20.45       23.92      5.63 o 
   6   0  18       38.52       46.09     11.52 o 
   7   0  18        0.18        4.30      4.17 o 
   8   0  18       92.88       80.77     14.84 o 
  -9   1  18       62.59       45.87     16.66 o 
  -8   1  18       31.61       31.89      7.03 o 
  -7   1  18       54.16       59.99      7.21 o 
  -6   1  18      245.63      224.36     10.06 o 
  -5   1  18      564.81      594.12     20.12 o 
  -4   1  18      179.49      181.71      5.43 o 
  -3   1  18       78.91       92.19      4.71 o 
  -2   1  18      693.00      732.24     14.48 o 
  -1   1  18      144.87      168.00      4.88 o 
   0   1  18      432.59      437.68      9.05 o 
   1   1  18     1429.10     1427.95     28.16 o 
   2   1  18      295.48      253.65      7.23 o 
   3   1  18       38.13       35.42      5.28 o 
   4   1  18      510.71      433.37     17.63 o 
   5   1  18        4.16        4.97      1.72 o 
   6   1  18       14.89       21.73      5.30 o 
   7   1  18       15.01        7.84      3.01 o 
   8   1  18       28.27       28.30      9.60 o 
  -8   2  18       66.30       70.09     10.14 o 
  -7   2  18       34.99       31.12      6.97 o 
  -6   2  18        4.94        4.01      1.18 o 
  -5   2  18      336.66      332.49     11.67 o 
  -4   2  18     1347.41     1396.95     41.24 o 
  -3   2  18       57.53       69.13      6.01 o 
  -2   2  18      165.86      136.63      5.21 o 
  -1   2  18       11.34       12.06      1.99 o 
   0   2  18        7.62       11.36      1.85 o 
   1   2  18        3.96        4.60      1.03 o 
   2   2  18       12.21       11.86      1.60 o 
   3   2  18      152.32      145.62      4.75 o 
   4   2  18       48.93       51.14      6.64 o 
   5   2  18       21.55       21.62      3.63 o 
   6   2  18       15.89       15.54      4.03 o 
   7   2  18       26.20       24.45      9.51 o 
   8   2  18        0.01        7.92      4.20 o 
  -8   3  18        9.02       13.14      4.72 o 
  -7   3  18        0.90        4.46      2.93 o 
  -6   3  18       20.63       12.24      3.05 o 
  -5   3  18      447.94      470.45     19.34 o 
  -4   3  18      696.24      675.64     21.99 o 
  -3   3  18     3594.33     3635.24    165.95 o 
  -2   3  18       72.13       77.93      4.70 o 
  -1   3  18        1.31        2.81      1.36 o 
   0   3  18       36.13       40.92      6.30 o 
   1   3  18        1.72        1.64      0.77 o 
   2   3  18       99.28       92.29      8.51 o 
   3   3  18      322.87      300.86      9.59 o 
   4   3  18      178.85      193.45      8.51 o 
   5   3  18        1.28        2.20      1.62 o 
   6   3  18       20.87       18.66      4.86 o 
   7   3  18       36.55       29.03     10.40 o 
  -7   4  18        1.93        2.36      3.32 o 
  -6   4  18       68.19       65.10     17.57 o 
  -5   4  18       67.02       55.18      8.26 o 
  -4   4  18        3.53        5.17      2.63 o 
  -3   4  18       98.19      105.52      6.94 o 
  -2   4  18        2.00        3.05      1.87 o 
  -1   4  18        2.73        1.97      1.72 o 
   0   4  18       31.89       17.13      2.97 o 
   1   4  18       44.74       52.24      5.95 o 
   2   4  18       60.43       42.47      5.79 o 
   3   4  18        3.81        7.15      2.42 o 
   4   4  18      108.32      107.37      7.42 o 
   5   4  18       41.77       30.87      6.71 o 
   6   4  18        1.52        2.27      1.96 o 
  -6   5  18        5.90        8.99      4.43 o 
  -5   5  18        6.13       10.28      6.42 o 
  -4   5  18        1.63        6.53      4.33 o 
  -3   5  18       86.91       94.83      9.45 o 
  -2   5  18       20.42       18.07      4.34 o 
  -1   5  18       40.45       41.84      6.90 o 
   0   5  18        3.70        1.28      1.93 o 
   1   5  18      277.34      294.82     19.81 o 
   2   5  18        5.07        3.36      3.52 o 
   3   5  18       42.46       48.14     10.15 o 
   4   5  18       25.29       22.28      6.79 o 
   5   5  18        4.34        4.26      3.17 o 
  -4   6  18        2.43        9.31      7.89 o 
  -3   6  18       23.62       19.30      7.55 o 
  -2   6  18       45.82       32.15      7.35 o 
  -1   6  18        2.89        6.75      2.80 o 
   0   6  18       88.48       70.69     15.68 o 
   1   6  18       60.05       49.68     14.25 o 
   2   6  18       18.90       16.58      5.10 o 
   3   6  18      139.37      184.17     16.13 o 
  -9   1  19       11.04       11.80      3.77 o 
  -8   1  19       71.77       77.72     10.48 o 
  -7   1  19        2.38        5.51      2.30 o 
  -6   1  19      439.41      412.84     17.13 o 
  -5   1  19      157.91      176.09      9.56 o 
  -4   1  19      417.00      377.74     20.64 o 
  -3   1  19       28.97       29.81      4.70 o 
  -2   1  19       59.81       47.30     11.11 o 
  -1   1  19        7.62        7.23      1.72 o 
   0   1  19       39.64       44.17      6.12 o 
   1   1  19      197.87      178.17      5.08 o 
   2   1  19      338.68      333.49      7.93 o 
   3   1  19      154.12      140.01      5.92 o 
   4   1  19      695.62      649.18     17.77 o 
   5   1  19       62.42       61.97      9.60 o 
   6   1  19       18.82       19.46      3.86 o 
   7   1  19       11.03        9.38      3.41 o 
   8   1  19        0.04        6.59      5.58 o 
  -8   2  19      165.80      179.97     19.58 o 
  -7   2  19       16.21       18.09      3.46 o 
  -6   2  19      134.35      127.77      6.32 o 
  -5   2  19      101.00      107.83      8.58 o 
  -4   2  19      117.91      106.20     12.96 o 
  -3   2  19      764.92      749.58     21.77 o 
  -2   2  19      801.39      778.33     19.35 o 
  -1   2  19       39.70       48.57      7.20 o 
   0   2  19       15.80       18.11      2.78 o 
   1   2  19       15.77       15.82      2.36 o 
   2   2  19        0.31        1.24      0.63 o 
   3   2  19        2.98        2.90      1.37 o 
   4   2  19       70.57       76.69      9.31 o 
   5   2  19        2.30        3.04      1.19 o 
   6   2  19        1.06        1.04      1.06 o 
   7   2  19       85.39      110.42     11.38 o 
   8   2  19       17.83       17.24      7.18 o 
  -8   3  19        9.54        5.94      3.76 o 
  -7   3  19        2.95        8.39      3.94 o 
  -6   3  19       56.16       54.50      7.83 o 
  -5   3  19       42.49       38.57      5.14 o 
  -4   3  19        1.66        1.06      2.26 o 
  -3   3  19        0.55       -2.17      3.85 o 
  -2   3  19      434.45      429.60     12.14 o 
  -1   3  19        9.68        7.72      1.42 o 
   0   3  19       32.34       30.03      4.69 o 
   1   3  19       30.46       24.17      3.09 o 
   2   3  19        2.23        7.56      2.17 o 
   3   3  19        1.07        1.09      1.53 o 
   4   3  19        0.02        0.85      1.01 o 
   5   3  19        3.42        5.61      2.18 o 
   6   3  19       62.77       60.04     10.22 o 
   7   3  19       21.40       22.10      7.85 o 
  -7   4  19       75.19       65.04     16.35 o 
  -6   4  19       71.43       74.14     10.28 o 
  -5   4  19      780.06      827.95     24.40 o 
  -4   4  19       20.17       19.99      3.45 o 
  -3   4  19       27.33       26.36      4.53 o 
  -2   4  19       64.60       73.47      8.08 o 
  -1   4  19       61.90       68.73      7.63 o 
   0   4  19        0.12        4.04      1.49 o 
   1   4  19      109.83      105.08     11.27 o 
   2   4  19      132.70      129.27     10.18 o 
   3   4  19      260.96      252.43     10.83 o 
   4   4  19       49.09       40.78      6.95 o 
   5   4  19       35.59       28.06      5.98 o 
   6   4  19        3.03        3.37      1.86 o 
  -6   5  19        4.99        7.35      4.52 o 
  -5   5  19        0.10        3.20      3.43 o 
  -4   5  19        0.14        2.69      1.71 o 
  -3   5  19        0.59        3.10      2.44 o 
  -2   5  19        4.35        6.33      2.65 o 
  -1   5  19       11.12       11.00      3.19 o 
   0   5  19       56.16       76.17      8.31 o 
   1   5  19       56.92       71.31      9.13 o 
   2   5  19       14.63       16.83      5.38 o 
   3   5  19       13.93        4.84      4.22 o 
   4   5  19       40.98       38.73      7.51 o 
   5   5  19        3.69        2.24      1.81 o 
  -4   6  19       17.15       20.28     12.59 o 
  -3   6  19        0.48        0.97      1.65 o 
  -2   6  19       16.54       14.52      5.40 o 
  -1   6  19        5.83        8.65      3.04 o 
   0   6  19        2.85        3.97      2.17 o 
   1   6  19       19.54       19.45      6.39 o 
   2   6  19       36.52       37.44      9.04 o 
   3   6  19      183.75      244.90     15.05 o 
  -9   0  20       27.58       30.04     11.13 o 
  -8   0  20        4.75        1.86      2.64 o 
  -7   0  20        0.45        6.97      7.61 o 
  -6   0  20      157.73      194.54     13.88 o 
  -5   0  20        5.91        3.02      1.67 o 
  -4   0  20       12.22       15.52      3.66 o 
  -3   0  20       15.01       24.42      6.15 o 
  -2   0  20      491.30      476.11     22.94 o 
  -1   0  20      299.78      330.72     16.37 o 
   0   0  20        3.41        4.79      2.99 o 
   1   0  20      284.90      294.26     12.06 o 
   2   0  20      261.85      258.80     12.24 o 
   3   0  20       91.45       78.87      6.01 o 
   4   0  20       86.26       89.86     17.57 o 
   5   0  20      189.28      164.30     11.65 o 
   6   0  20        4.61        6.01      4.29 o 
   7   0  20        0.43        3.63      2.78 o 
   8   0  20      184.42      218.69     18.24 o 
  -8   1  20        1.27        4.93      2.34 o 
  -7   1  20        0.18        3.20      2.63 o 
  -6   1  20       12.15        7.03      2.55 o 
  -5   1  20       10.81       11.50      3.79 o 
  -4   1  20        2.17        1.96      1.31 o 
  -3   1  20       97.28       87.52      9.00 o 
  -2   1  20       45.51       45.67      6.39 o 
  -1   1  20       41.80       36.73      6.24 o 
   0   1  20       46.71       54.20      6.23 o 
   1   1  20       22.60       30.71      4.28 o 
   2   1  20       90.81       84.18      4.37 o 
   3   1  20      295.21      277.42      6.88 o 
   4   1  20      110.68      110.55     12.00 o 
   5   1  20        7.21       10.87      2.98 o 
   6   1  20       14.79       14.80      3.58 o 
   7   1  20       17.52       16.10      4.83 o 
   8   1  20        2.10        1.48      3.19 o 
  -8   2  20       19.60       16.29      4.08 o 
  -7   2  20      132.00      128.90     14.08 o 
  -6   2  20       35.55       30.45      5.34 o 
  -5   2  20       28.38       23.59      3.11 o 
  -4   2  20     1324.85     1381.91     40.53 o 
  -3   2  20     1590.56     1604.88     37.54 o 
  -2   2  20     3058.51     3055.02     90.19 o 
  -1   2  20      109.23      120.62      4.11 o 
   0   2  20      101.49      108.19      3.82 o 
   1   2  20        4.43        4.37      1.02 o 
   2   2  20      304.86      292.92      7.72 o 
   3   2  20      389.65      385.47     12.08 o 
   4   2  20      271.59      255.76      8.92 o 
   5   2  20        0.01        2.37      1.76 o 
   6   2  20        1.43        3.84      2.03 o 
   7   2  20        1.37        3.50     12.88 o 
  -8   3  20      235.92      261.46     11.29 o 
  -7   3  20       34.29       34.75     10.96 o 
  -6   3  20       26.45       27.55      4.48 o 
  -5   3  20      103.78      104.49      6.75 o 
  -4   3  20      401.86      388.08     16.25 o 
  -3   3  20     1392.30     1402.34     41.13 o 
  -2   3  20     1044.02     1039.85     30.87 o 
  -1   3  20      852.68      897.44     24.39 o 
   0   3  20       55.65       60.42      6.18 o 
   1   3  20       65.13       44.88      5.05 o 
   2   3  20        0.38        1.51      0.76 o 
   3   3  20      158.94      147.89      6.30 o 
   4   3  20       36.87       38.43      6.44 o 
   5   3  20       66.85       56.70      5.76 o 
   6   3  20        9.10        8.79      2.72 o 
   7   3  20        7.57        8.49      3.42 o 
  -7   4  20       16.41       19.26      6.83 o 
  -6   4  20       20.96       12.62      4.15 o 
  -5   4  20        4.08        4.69      2.01 o 
  -4   4  20      147.72      156.34     10.84 o 
  -3   4  20        0.43        4.94      1.71 o 
  -2   4  20      136.39      120.29      7.43 o 
  -1   4  20       21.72       21.34      3.47 o 
   0   4  20       35.22       31.64      4.38 o 
   1   4  20        6.52        3.43      1.52 o 
   2   4  20      223.25      196.14      8.63 o 
   3   4  20       41.91       44.29      5.38 o 
   4   4  20       58.26       41.60      6.39 o 
   5   4  20       19.43       13.83      4.08 o 
   6   4  20        5.80        6.04      2.54 o 
  -6   5  20       17.24       16.63      5.71 o 
  -5   5  20       26.67       17.19      5.77 o 
  -4   5  20        4.08        5.68      2.76 o 
  -3   5  20      114.90      130.54      9.35 o 
  -2   5  20        7.62       11.28      3.31 o 
  -1   5  20       13.15       15.85      3.90 o 
   0   5  20        3.39        8.79      3.15 o 
   1   5  20       16.55       12.58      2.97 o 
   2   5  20        0.79        4.06      2.80 o 
   3   5  20        0.13        1.47      1.49 o 
   4   5  20       45.47       41.28      7.72 o 
   5   5  20        3.11        3.52      1.92 o 
  -4   6  20        0.33        3.34      4.85 o 
  -3   6  20       18.39       18.87      6.51 o 
  -2   6  20       28.23       16.56      5.99 o 
  -1   6  20        5.16        6.06      3.15 o 
   0   6  20        0.02        4.21      2.59 o 
   1   6  20        2.06        3.31      3.13 o 
   2   6  20        0.83        3.93      2.37 o 
   3   6  20       15.04       17.36      3.48 o 
  -8   1  21       25.51       24.33      5.90 o 
  -7   1  21        0.93        2.98      2.30 o 
  -6   1  21       19.56       17.80      3.94 o 
  -5   1  21       62.73       55.42      7.12 o 
  -4   1  21       80.68       80.26      8.98 o 
  -3   1  21       39.82       37.33      6.81 o 
  -2   1  21      533.50      543.37     16.36 o 
  -1   1  21       21.15       28.11      4.68 o 
   0   1  21      580.87      548.89     16.45 o 
   1   1  21        0.07        2.43      0.87 o 
   2   1  21       71.62       65.54      4.08 o 
   3   1  21      245.29      244.48      7.53 o 
   4   1  21        8.19       11.82      2.17 o 
   5   1  21        0.07        3.29      1.90 o 
   6   1  21        1.26        4.94      1.80 o 
   7   1  21        1.41        2.90      1.61 o 
   8   1  21        0.62        7.33      6.86 o 
  -8   2  21      137.61      143.83      9.61 o 
  -7   2  21       96.94       93.69     16.36 o 
  -6   2  21        3.97        4.05      1.49 o 
  -5   2  21      160.97      159.34      9.14 o 
  -4   2  21        8.41        9.15      3.91 o 
  -3   2  21        1.10       -1.43      1.94 o 
  -2   2  21      106.49      125.40     12.03 o 
  -1   2  21      336.79      316.75     13.19 o 
   0   2  21       68.80       72.46      7.12 o 
   1   2  21       26.98       30.53      5.16 o 
   2   2  21      147.36      137.46     17.01 o 
   3   2  21        4.48        8.59      2.88 o 
   4   2  21        0.19        1.65      2.44 o 
   5   2  21       88.13       78.73      6.33 o 
   6   2  21      128.99      157.45      7.41 o 
   7   2  21        8.60        7.21      3.53 o 
  -8   3  21        9.75       12.11      6.07 o 
  -7   3  21        5.47        4.95      3.06 o 
  -6   3  21        7.94        4.62      2.30 o 
  -5   3  21       49.90       50.93      6.85 o 
  -4   3  21      451.98      482.18     20.04 o 
  -3   3  21      211.82      195.18      9.55 o 
  -2   3  21       20.27       19.39      3.24 o 
  -1   3  21      179.95      179.14     10.66 o 
   0   3  21      122.22      134.12     13.93 o 
   1   3  21      129.99      122.31     11.26 o 
   2   3  21       22.81       19.37      2.50 o 
   3   3  21        0.34        2.95      1.63 o 
   4   3  21        0.89        3.67      1.56 o 
   5   3  21       33.87       33.36      5.63 o 
   6   3  21       18.28       17.18      5.31 o 
   7   3  21       26.74       22.73      7.64 o 
  -7   4  21       16.91       18.90      6.89 o 
  -6   4  21       23.52       17.49      5.67 o 
  -5   4  21       43.20       38.87      8.55 o 
  -4   4  21        3.05        2.39      1.18 o 
  -3   4  21        2.51        2.33      1.00 o 
  -2   4  21       31.89       31.75      4.19 o 
  -1   4  21      378.62      415.23     17.56 o 
   0   4  21        2.56        4.96      1.67 o 
   1   4  21      109.82      133.23      7.05 o 
   2   4  21       28.09       33.21      4.43 o 
   3   4  21        2.53        5.43      2.16 o 
   4   4  21        3.19        0.67      1.78 o 
   5   4  21       31.88       22.82      6.95 o 
   6   4  21        4.24        3.36      1.72 o 
  -5   5  21        4.56        7.47      3.43 o 
  -4   5  21       11.72       11.30      3.40 o 
  -3   5  21       35.94       28.89      6.63 o 
  -2   5  21        3.59        2.82      1.99 o 
  -1   5  21        1.20        3.90      3.02 o 
   0   5  21       28.15       31.80      6.16 o 
   1   5  21       15.62       11.17      4.78 o 
   2   5  21       16.80        7.64      3.83 o 
   3   5  21       32.15       32.01      7.76 o 
   4   5  21        0.07        3.98      2.39 o 
   5   5  21       12.18        7.41      3.02 o 
  -3   6  21        0.14        1.58      2.32 o 
  -2   6  21       44.14       36.71      8.80 o 
  -1   6  21      133.66      157.92     16.02 o 
   0   6  21        0.07        3.25      2.27 o 
   1   6  21        2.98        6.30      2.66 o 
   2   6  21      103.09      129.75     13.86 o 
  -8   0  22       29.03       27.77     10.68 o 
  -7   0  22       95.99       76.70     22.16 o 
  -6   0  22      171.78      140.88     11.68 o 
  -5   0  22       47.11       47.22      7.18 o 
  -4   0  22        6.35        9.47      2.94 o 
  -3   0  22      609.93      570.96     22.19 o 
  -2   0  22      177.33      186.73      8.98 o 
  -1   0  22        3.33        4.18      2.04 o 
   0   0  22      284.86      319.31     13.84 o 
   1   0  22      171.67      156.22      8.44 o 
   2   0  22        0.24        3.01      2.18 o 
   3   0  22      827.51      826.40     39.37 o 
   4   0  22       21.13       26.43      4.87 o 
   5   0  22       36.22       32.02      7.23 o 
   6   0  22        6.86        7.87      4.54 o 
   7   0  22       37.37       30.51     10.60 o 
  -8   1  22       39.87       41.95      7.31 o 
  -7   1  22       12.17       15.95      4.05 o 
  -6   1  22      129.07      144.09      9.26 o 
  -5   1  22       45.43       52.39      7.27 o 
  -4   1  22       58.09       54.17      6.67 o 
  -3   1  22      569.75      560.84     14.62 o 
  -2   1  22      150.93      151.97      6.63 o 
  -1   1  22      203.01      211.36      9.38 o 
   0   1  22      127.39      124.24      5.94 o 
   1   1  22       44.52       40.03      5.69 o 
   2   1  22      115.00      114.31      5.42 o 
   3   1  22      217.64      209.73      6.96 o 
   4   1  22       15.36       13.00      2.95 o 
   5   1  22       33.86       39.87      6.44 o 
   6   1  22       38.47       40.68      8.06 o 
   7   1  22       23.07       26.24      6.41 o 
  -8   2  22        0.80        5.42      2.37 o 
  -7   2  22        6.06        6.78      3.71 o 
  -6   2  22       65.21       62.54      9.13 o 
  -5   2  22       52.94       47.43      6.10 o 
  -4   2  22        8.44        8.58      2.76 o 
  -3   2  22      152.56      165.31     13.18 o 
  -2   2  22     1600.71     1585.08     46.63 o 
  -1   2  22      310.02      291.84     10.08 o 
   0   2  22      640.76      641.80     14.14 o 
   1   2  22       88.87       92.81      4.64 o 
   2   2  22       51.59       48.06      6.21 o 
   3   2  22        9.13        7.85      2.72 o 
   4   2  22      165.92      164.93      8.17 o 
   5   2  22        9.67       12.66      2.90 o 
   6   2  22       33.98       21.49      5.58 o 
   7   2  22        2.28        3.72      4.72 o 
  -7   3  22        1.30        1.60      2.45 o 
  -6   3  22       15.41       11.89      3.60 o 
  -5   3  22       32.14       27.73      4.87 o 
  -4   3  22       24.82       19.56      4.65 o 
  -3   3  22      210.03      212.78      8.31 o 
  -2   3  22      527.33      546.49     16.65 o 
  -1   3  22     1508.74     1391.49     63.65 o 
   0   3  22        1.26        3.22      1.39 o 
   1   3  22        0.18        0.96      1.08 o 
   2   3  22        7.09        9.14      2.51 o 
   3   3  22       17.46       16.29      2.76 o 
   4   3  22       74.81       71.09      6.46 o 
   5   3  22      194.95      177.90      7.90 o 
   6   3  22      122.80      119.02     12.11 o 
  -6   4  22        1.85        3.70      2.85 o 
  -5   4  22       37.69       29.32      7.74 o 
  -4   4  22       22.15       20.00      3.54 o 
  -3   4  22      102.93       91.66      8.22 o 
  -2   4  22      246.00      244.23     11.19 o 
  -1   4  22      174.58      148.95      8.78 o 
   0   4  22      180.22      172.28      9.11 o 
   1   4  22      110.08       93.63      6.85 o 
   2   4  22       24.18       23.87      4.58 o 
   3   4  22       69.45       63.89      6.33 o 
   4   4  22      246.26      236.90     24.05 o 
   5   4  22        4.92        5.45      2.56 o 
   6   4  22        1.71        1.39      1.73 o 
  -5   5  22        2.20        6.12      2.50 o 
  -4   5  22       21.38       21.23      4.75 o 
  -3   5  22        2.59        0.90      2.25 o 
  -2   5  22       91.35      101.84      8.04 o 
  -1   5  22       44.03       40.34      7.81 o 
   0   5  22       27.36       26.95      4.93 o 
   1   5  22       67.50       69.35     11.82 o 
   2   5  22       33.69       33.55      9.01 o 
   3   5  22        8.92        6.53      2.17 o 
   4   5  22      176.92      207.56      9.98 o 
  -3   6  22        1.04        4.67      2.34 o 
  -2   6  22       57.09       51.47     13.16 o 
  -1   6  22        1.91        3.88      3.49 o 
   0   6  22        0.00        4.70      3.09 o 
   1   6  22        0.08        2.79      2.17 o 
   2   6  22       14.79       12.45      5.29 o 
  -8   1  23       15.17       11.23      3.80 o 
  -7   1  23       18.02       27.85      6.16 o 
  -6   1  23       16.81       19.30      4.22 o 
  -5   1  23        1.42        1.76      1.88 o 
  -4   1  23      287.28      300.47      9.65 o 
  -3   1  23      150.16      140.93     14.67 o 
  -2   1  23        4.01        9.15      2.17 o 
  -1   1  23      113.70      108.71      4.41 o 
   0   1  23     1000.95      988.59     23.42 o 
   1   1  23       19.05       20.88      3.55 o 
   2   1  23      294.20      267.69      8.54 o 
   3   1  23       51.62       48.68      5.64 o 
   4   1  23       79.25       84.82      8.98 o 
   5   1  23        0.03        1.92      1.81 o 
   6   1  23       83.65       98.00     12.72 o 
   7   1  23       67.20       53.72     12.32 o 
  -8   2  23       23.37       15.94      4.14 o 
  -7   2  23        0.06        0.88      3.86 o 
  -6   2  23       49.81       58.87      6.32 o 
  -5   2  23       12.65       16.05      2.29 o 
  -4   2  23       48.06       47.81      5.93 o 
  -3   2  23      413.54      406.29     12.66 o 
  -2   2  23        2.61       -0.36      2.11 o 
  -1   2  23      157.58      176.81     15.73 o 
   0   2  23      372.57      328.60      9.75 o 
   1   2  23       47.08       51.02      6.30 o 
   2   2  23       22.91       24.38      3.35 o 
   3   2  23       37.05       37.20      4.83 o 
   4   2  23        9.63        6.79      2.27 o 
   5   2  23        3.84        2.47      1.95 o 
   6   2  23      110.07      131.76     11.62 o 
   7   2  23       29.59       18.05      7.77 o 
  -7   3  23        0.06        2.08      3.04 o 
  -6   3  23       23.99       20.96      5.78 o 
  -5   3  23       10.75        9.25      2.26 o 
  -4   3  23        0.75        2.69      2.36 o 
  -3   3  23       31.34       27.86      4.41 o 
  -2   3  23      264.29      277.88     10.43 o 
  -1   3  23       24.23       16.20      5.01 o 
   0   3  23      107.79      134.41     10.28 o 
   1   3  23      130.35      125.01      5.17 o 
   2   3  23        5.81        9.69      2.45 o 
   3   3  23        6.09        9.43      2.61 o 
   4   3  23       24.21       18.57      4.31 o 
   5   3  23        0.04        1.06      2.15 o 
   6   3  23        0.00        3.72      1.96 o 
  -6   4  23        0.09        2.92      1.97 o 
  -5   4  23       39.86       31.43      7.39 o 
  -4   4  23       41.27       46.54      7.45 o 
  -3   4  23      439.13      465.32     26.09 o 
  -2   4  23      173.01      169.64     10.85 o 
  -1   4  23      153.97      145.29      8.16 o 
   0   4  23       96.08      108.78      6.53 o 
   1   4  23      339.09      340.09     19.86 o 
   2   4  23       42.02       40.95      7.55 o 
   3   4  23       39.83       26.77      4.93 o 
   4   4  23       18.14       15.94      4.52 o 
   5   4  23        0.83        3.07      2.00 o 
  -5   5  23        2.76        3.89      2.28 o 
  -4   5  23        0.81        3.42      2.18 o 
  -3   5  23       51.73       39.78     10.67 o 
  -2   5  23       25.50       22.59      5.51 o 
  -1   5  23        0.45        4.92      2.15 o 
   0   5  23        2.63        7.42      2.74 o 
   1   5  23        0.00        6.00      2.84 o 
   2   5  23      100.08      113.53     11.65 o 
   3   5  23      140.23      164.75     13.65 o 
   4   5  23        0.83        2.92      2.06 o 
  -2   6  23       44.87       38.54      9.29 o 
  -1   6  23       79.15       99.78     18.31 o 
   0   6  23        0.35        5.88      4.88 o 
   1   6  23      108.38      144.73     12.81 o 
  -8   0  24       57.20       58.46     19.86 o 
  -7   0  24       42.03       49.04     16.66 o 
  -6   0  24       31.96       30.52      9.62 o 
  -5   0  24       65.05       62.85     10.47 o 
  -4   0  24        2.06        2.94      1.75 o 
  -3   0  24      173.37      147.30     31.13 o 
  -2   0  24      119.68      127.60     14.38 o 
  -1   0  24       48.75       63.36     11.51 o 
   0   0  24       15.62       16.50      5.53 o 
   1   0  24       20.04       22.08      7.43 o 
   2   0  24      741.73      715.10     27.64 o 
   3   0  24      364.17      373.65     22.00 o 
   4   0  24      161.21      154.43     12.58 o 
   5   0  24       93.99      109.65     18.48 o 
   6   0  24        0.01       -3.67      5.20 o 
   7   0  24       55.79       59.07      6.39 o 
  -8   1  24        5.32        9.72      5.59 o 
  -7   1  24       74.31       78.12     14.74 o 
  -6   1  24        6.24        1.57      2.40 o 
  -5   1  24      145.43      127.16      6.92 o 
  -4   1  24      220.71      216.36      7.87 o 
  -3   1  24      274.78      265.50      8.73 o 
  -2   1  24        4.92        2.95      1.41 o 
  -1   1  24      134.43      139.61      8.24 o 
   0   1  24       46.77       48.45      9.27 o 
   1   1  24      236.99      234.89      6.90 o 
   2   1  24      220.28      208.04      6.93 o 
   3   1  24       82.33       81.75      9.07 o 
   4   1  24       11.07        7.55      2.30 o 
   5   1  24        8.14       10.12      2.89 o 
   6   1  24       11.09        7.92      3.02 o 
   7   1  24       20.57       22.19      6.02 o 
  -8   2  24       39.49       33.37      6.72 o 
  -7   2  24       12.71       13.32      5.98 o 
  -6   2  24        5.67        9.70      3.31 o 
  -5   2  24       44.16       44.35      8.26 o 
  -4   2  24        8.27       12.90      3.07 o 
  -3   2  24       97.40      110.36     13.56 o 
  -2   2  24      357.95      397.39     12.36 o 
  -1   2  24      134.27      167.51     11.70 o 
   0   2  24     1782.39     1709.60     60.97 o 
   1   2  24        2.62        2.78      1.63 o 
   2   2  24       18.71       22.55      3.57 o 
   3   2  24       19.42       19.23      3.29 o 
   4   2  24       35.98       30.68      6.21 o 
   5   2  24       14.18       16.96      4.48 o 
   6   2  24      282.32      313.27     25.94 o 
   7   2  24       33.89       25.68      7.20 o 
  -7   3  24        9.39        9.77      4.36 o 
  -6   3  24       21.63       20.60      5.52 o 
  -5   3  24       55.66       58.24      6.85 o 
  -4   3  24       59.79       64.31      6.84 o 
  -3   3  24      252.98      243.73     10.67 o 
  -2   3  24        5.94        4.78      1.67 o 
  -1   3  24     1195.57     1244.58     39.93 o 
   0   3  24      474.78      430.78     13.26 o 
   1   3  24      984.34      962.11     35.68 o 
   2   3  24       73.73       82.67      8.93 o 
   3   3  24       48.08       50.03      6.75 o 
   4   3  24        0.65        2.51      1.84 o 
   5   3  24      209.92      204.41     16.62 o 
   6   3  24       34.65       19.90      7.07 o 
  -6   4  24       17.71       13.22      4.66 o 
  -5   4  24        6.19        6.29      2.89 o 
  -4   4  24        0.02        2.01      1.40 o 
  -3   4  24       95.48      106.64     12.22 o 
  -2   4  24       86.15       94.02      8.57 o 
  -1   4  24       34.29       36.48      6.47 o 
   0   4  24       76.14       81.54      7.97 o 
   1   4  24       22.16       20.48      4.27 o 
   2   4  24       99.06       94.93     11.94 o 
   3   4  24       65.09       70.10      9.07 o 
   4   4  24       39.40       39.48      8.82 o 
   5   4  24        7.18        8.77      3.14 o 
  -5   5  24       22.81       19.27      5.70 o 
  -4   5  24        0.06        4.67      2.51 o 
  -3   5  24       12.16       11.26      3.80 o 
  -2   5  24        0.53        2.44      1.76 o 
  -1   5  24        0.62        3.36      1.97 o 
   0   5  24       17.75       16.35      4.73 o 
   1   5  24       52.56       58.68      9.48 o 
   2   5  24        2.12        3.20      2.64 o 
   3   5  24        5.14        0.74      1.84 o 
   4   5  24        0.58        0.15      1.63 o 
  -2   6  24        1.41        2.09      1.68 o 
  -1   6  24        2.17        1.81      1.88 o 
   0   6  24        7.86       12.83      2.58 o 
   1   6  24        1.01        1.73      2.36 o 
  -8   1  25       26.94       27.48      6.05 o 
  -7   1  25       34.16       34.95      8.39 o 
  -6   1  25       19.98       17.13      3.74 o 
  -5   1  25        8.51        8.21      2.45 o 
  -4   1  25        1.57        1.43      1.48 o 
  -3   1  25      155.58      147.92      8.01 o 
  -2   1  25      666.24      686.00     20.70 o 
  -1   1  25       24.12       22.14      3.88 o 
   0   1  25      452.60      462.10     14.27 o 
   1   1  25       61.49       58.75      6.36 o 
   2   1  25      765.68      783.14     25.97 o 
   3   1  25        3.78        6.74      3.31 o 
   4   1  25      143.46      150.64     10.88 o 
   5   1  25       11.80       18.22      3.96 o 
   6   1  25       17.32       20.83      6.35 o 
   7   1  25       51.13       37.99     11.32 o 
  -7   2  25       19.67       13.05      4.61 o 
  -6   2  25       81.25       78.59      6.28 o 
  -5   2  25      222.95      237.49     14.18 o 
  -4   2  25        3.58        3.92      1.43 o 
  -3   2  25       29.34       28.19      3.80 o 
  -2   2  25       13.39       17.25      3.61 o 
  -1   2  25      134.21      150.10      8.03 o 
   0   2  25      184.16      176.60      7.57 o 
   1   2  25     1299.98     1231.98     55.63 o 
   2   2  25        1.70        2.45      1.50 o 
   3   2  25       43.27       45.68      5.88 o 
   4   2  25        9.53       12.48      2.59 o 
   5   2  25       27.68       22.26      4.26 o 
   6   2  25        4.36        4.08      2.38 o 
  -7   3  25        2.89        2.95      3.02 o 
  -6   3  25      111.48      111.08     13.36 o 
  -5   3  25        3.48        6.74      2.48 o 
  -4   3  25        0.81        5.01      2.17 o 
  -3   3  25       27.68       31.86      4.42 o 
  -2   3  25        1.28        3.07      2.05 o 
  -1   3  25       68.27       72.40      8.47 o 
   0   3  25      158.21      142.99      7.35 o 
   1   3  25      222.64      231.67      9.20 o 
   2   3  25      270.10      287.08     12.67 o 
   3   3  25        8.11       10.52      3.08 o 
   4   3  25        2.72        7.07      2.74 o 
   5   3  25        9.92        6.76      2.70 o 
   6   3  25        7.41        7.93      3.97 o 
  -6   4  25        4.43        7.75      4.78 o 
  -5   4  25        1.00        2.50      2.10 o 
  -4   4  25        2.28        4.90      1.93 o 
  -3   4  25       16.31       15.18      3.95 o 
  -2   4  25       31.07       30.44      5.78 o 
  -1   4  25       22.41       23.85      4.84 o 
   0   4  25        1.59        2.85      1.48 o 
   1   4  25      541.88      528.36     29.51 o 
   2   4  25       18.41       12.64      4.53 o 
   3   4  25      362.38      358.52     48.23 o 
   4   4  25        2.95        4.08      2.58 o 
   5   4  25        0.18        2.88      2.07 o 
  -4   5  25        6.12        6.61      2.16 o 
  -3   5  25       76.20       73.71     13.13 o 
  -2   5  25       28.05       33.19      7.33 o 
  -1   5  25       19.06       20.18      4.80 o 
   0   5  25        7.27        7.26      2.45 o 
   1   5  25       61.56       53.32     10.64 o 
   2   5  25        9.02        5.55      2.64 o 
   3   5  25       86.05       97.54      9.84 o 
  -8   0  26       64.41       37.04     16.79 o 
  -7   0  26        0.04        9.86      5.01 o 
  -6   0  26      271.06      286.08     36.85 o 
  -5   0  26      116.49      120.26      9.09 o 
  -4   0  26     1055.62      991.12     52.07 o 
  -3   0  26      107.30      104.18     20.89 o 
  -2   0  26      522.50      518.48     29.97 o 
  -1   0  26        0.03        3.11      4.67 o 
   0   0  26       31.88       45.45      9.43 o 
   1   0  26       92.01      116.79     21.69 o 
   2   0  26      762.82      784.10     37.18 o 
   3   0  26        4.13        6.50      8.00 o 
   4   0  26     1190.34     1248.99    111.77 o 
   5   0  26        0.69        1.47      3.32 o 
   6   0  26      108.71      140.82     17.17 o 
   7   0  26       50.07       27.62     13.68 o 
  -8   1  26       57.99       43.44      7.67 o 
  -7   1  26        0.29        1.26      1.81 o 
  -6   1  26        0.02        0.75      1.73 o 
  -5   1  26       93.42       97.85      8.09 o 
  -4   1  26       23.71       18.73      3.27 o 
  -3   1  26       36.44       28.58      4.10 o 
  -2   1  26      201.26      183.96      6.39 o 
  -1   1  26       10.68       14.35      3.13 o 
   0   1  26       49.99       53.41      6.55 o 
   1   1  26      639.54      630.81     19.01 o 
   2   1  26       43.83       46.23      6.28 o 
   3   1  26      400.68      407.47     19.18 o 
   4   1  26        2.69        5.27      2.22 o 
   5   1  26        4.25        6.04      3.22 o 
   6   1  26       43.37       47.88      9.36 o 
   7   1  26      103.84      131.59      8.13 o 
  -7   2  26        5.32        8.81      3.52 o 
  -6   2  26        4.08        6.04      4.13 o 
  -5   2  26        0.62        1.71      1.73 o 
  -4   2  26        0.08        2.20      1.37 o 
  -3   2  26       51.54       54.72      7.83 o 
  -2   2  26       20.23       19.04      2.44 o 
  -1   2  26       19.94       21.15      2.94 o 
   0   2  26      635.33      668.25     21.76 o 
   1   2  26      263.15      246.32      8.48 o 
   2   2  26      190.88      183.01      8.17 o 
   3   2  26       86.37       88.25      7.70 o 
   4   2  26       66.01       69.80      6.26 o 
   5   2  26        6.64        8.03      3.29 o 
   6   2  26       49.30       33.60      6.01 o 
  -7   3  26       14.13       10.48      4.37 o 
  -6   3  26       24.27       15.09      4.18 o 
  -5   3  26      124.38      131.29     12.89 o 
  -4   3  26        1.26        4.68      1.85 o 
  -3   3  26        4.98        8.29      2.47 o 
  -2   3  26        8.72        9.71      2.80 o 
  -1   3  26       28.19       30.90      5.01 o 
   0   3  26       33.86       38.50      5.33 o 
   1   3  26      201.12      194.65      8.79 o 
   2   3  26       97.56       89.22      9.00 o 
   3   3  26        2.83        5.97      1.81 o 
   4   3  26       43.91       40.92      8.97 o 
   5   3  26       27.78       25.17      5.85 o 
   6   3  26       20.51       13.91      5.02 o 
  -6   4  26       46.33       24.16     13.29 o 
  -5   4  26        7.51        6.94      3.26 o 
  -4   4  26        7.61       10.43      3.30 o 
  -3   4  26       53.40       47.60      7.74 o 
  -2   4  26       69.42       65.90      5.42 o 
  -1   4  26       24.38       26.81      4.93 o 
   0   4  26       84.95       83.11      7.46 o 
   1   4  26       59.91       64.09      6.53 o 
   2   4  26      197.04      192.59      7.73 o 
   3   4  26       12.50        6.06      2.82 o 
   4   4  26        6.55        4.13      2.12 o 
   5   4  26        0.01        6.88      3.35 o 
  -4   5  26       37.61       26.40      8.41 o 
  -3   5  26      394.06      456.23     41.11 o 
  -2   5  26        0.50        2.30      1.93 o 
  -1   5  26       67.29       61.15      9.14 o 
   0   5  26        7.20       10.80      3.33 o 
   1   5  26        4.55        5.30      2.42 o 
   2   5  26       22.37       19.28      5.51 o 
   3   5  26      646.34      758.04     23.67 o 
  -7   1  27        0.17        5.51      2.97 o 
  -6   1  27       86.61       64.63     10.20 o 
  -5   1  27       29.87       27.23      5.21 o 
  -4   1  27       80.69       85.53      9.30 o 
  -3   1  27       25.60       20.13      2.81 o 
  -2   1  27      164.83      147.08     10.15 o 
  -1   1  27        4.64        4.40      2.01 o 
   0   1  27      115.10      122.43     11.69 o 
   1   1  27      187.08      183.96      6.74 o 
   2   1  27      723.14      717.74     26.23 o 
   3   1  27       35.70       32.71      4.91 o 
   4   1  27       52.70       59.16      7.20 o 
   5   1  27        0.04        7.97      3.57 o 
   6   1  27      191.47      219.08     17.99 o 
  -7   2  27       18.65       14.70      6.35 o 
  -6   2  27       27.92       25.31      9.11 o 
  -5   2  27       56.47       62.68      6.18 o 
  -4   2  27        4.79        6.09      2.38 o 
  -3   2  27       17.09       18.91      3.14 o 
  -2   2  27        4.76        9.10      2.63 o 
  -1   2  27       40.18       41.89      5.09 o 
   0   2  27       47.06       38.52      4.35 o 
   1   2  27       45.26       46.43      6.81 o 
   2   2  27        8.24        7.37      2.56 o 
   3   2  27      218.41      214.98     12.91 o 
   4   2  27        0.45        1.79      3.37 o 
   5   2  27        3.23        3.82      2.00 o 
   6   2  27        1.46        5.62      2.43 o 
  -6   3  27        8.50        8.56      3.40 o 
  -5   3  27        3.95        2.75      1.75 o 
  -4   3  27       21.59       24.82      4.36 o 
  -3   3  27       12.40       15.53      2.89 o 
  -2   3  27        0.02        1.07      1.64 o 
  -1   3  27       18.00       15.99      3.31 o 
   0   3  27      122.95      128.16      6.74 o 
   1   3  27       19.53       15.78      3.00 o 
   2   3  27       79.19       82.58      8.13 o 
   3   3  27        1.47        4.49      2.07 o 
   4   3  27       29.97       21.95      5.20 o 
   5   3  27        1.41        2.72      1.87 o 
  -5   4  27       67.71       51.47      9.98 o 
  -4   4  27       20.28       12.31      3.86 o 
  -3   4  27      176.86      194.52     20.87 o 
  -2   4  27       56.41       73.27      8.29 o 
  -1   4  27        8.65        9.57      2.82 o 
   0   4  27      299.60      305.93     11.22 o 
   1   4  27      238.71      238.05     12.35 o 
   2   4  27      254.55      257.31     26.01 o 
   3   4  27      179.58      191.51     16.26 o 
   4   4  27       58.70       68.51     18.93 o 
  -4   5  27       42.51       27.84      8.43 o 
  -3   5  27       28.50       17.77      4.85 o 
  -2   5  27       15.53       22.29      6.89 o 
  -1   5  27       42.70       39.01      9.18 o 
   0   5  27        6.79        8.61      3.11 o 
   1   5  27       11.82       10.95      3.77 o 
   2   5  27        0.10        5.25      2.33 o 
   3   5  27       42.45       38.45      7.45 o 
  -7   0  28       96.05      119.96     18.96 o 
  -6   0  28        0.00        9.58      4.81 o 
  -5   0  28        3.07        6.83      5.04 o 
  -4   0  28      109.73       96.23      8.85 o 
  -3   0  28      693.51      686.27     36.41 o 
  -2   0  28      266.64      241.35     24.95 o 
  -1   0  28      302.40      309.48     15.88 o 
   0   0  28       43.76       55.84     10.49 o 
   1   0  28      179.19      185.06     11.03 o 
   2   0  28      261.82      275.56     18.88 o 
   3   0  28      190.43      208.36     19.45 o 
   4   0  28     1451.36     1567.40    170.79 o 
   5   0  28        0.73        8.90      4.63 o 
   6   0  28        7.29       18.76      8.46 o 
  -7   1  28       20.65       14.60      5.14 o 
  -6   1  28        8.69       11.32      3.30 o 
  -5   1  28       95.96       92.70      6.83 o 
  -4   1  28       37.86       35.28      5.00 o 
  -3   1  28      207.85      173.94      8.34 o 
  -2   1  28        7.07        3.55      2.21 o 
  -1   1  28      111.94      103.61     13.37 o 
   0   1  28      106.62      115.35      9.32 o 
   1   1  28       41.98       43.98      4.66 o 
   2   1  28      176.62      173.05     10.70 o 
   3   1  28      597.93      600.39     38.83 o 
   4   1  28        4.33        5.12      2.72 o 
   5   1  28      375.19      391.33     53.83 o 
   6   1  28       19.85       14.41      4.51 o 
  -7   2  28       14.00       17.46      4.75 o 
  -6   2  28        2.06        7.50      3.05 o 
  -5   2  28      156.45      173.46      7.75 o 
  -4   2  28       36.94       37.76      6.49 o 
  -3   2  28       25.57       24.73      4.01 o 
  -2   2  28       60.22       52.34      9.35 o 
  -1   2  28      139.24      145.33      8.68 o 
   0   2  28       11.59       14.16      3.11 o 
   1   2  28       81.09       91.48     11.06 o 
   2   2  28      215.27      221.64     11.03 o 
   3   2  28       22.47       20.83      4.88 o 
   4   2  28        1.16        8.90      3.39 o 
   5   2  28       44.71       40.14      9.26 o 
   6   2  28        7.29       14.11      3.68 o 
  -6   3  28       33.36       25.35      7.46 o 
  -5   3  28        0.01        4.98      1.97 o 
  -4   3  28       71.11       61.44      6.70 o 
  -3   3  28       17.70       21.51      4.23 o 
  -2   3  28        0.31        2.68      1.41 o 
  -1   3  28        3.58        8.08      2.30 o 
   0   3  28       57.95       55.62      6.13 o 
   1   3  28        5.60       10.63      2.82 o 
   2   3  28        2.88        6.28      2.79 o 
   3   3  28        0.12        3.99      2.05 o 
   4   3  28        2.54        2.28      2.24 o 
   5   3  28       23.26       17.98      5.61 o 
  -5   4  28       14.67       10.20      3.11 o 
  -4   4  28      155.64      175.62     14.62 o 
  -3   4  28       40.35       32.50      7.73 o 
  -2   4  28       29.32       32.32      7.97 o 
  -1   4  28        5.99        8.06      3.37 o 
   0   4  28       90.24       93.86     13.45 o 
   1   4  28       73.35       55.71     10.56 o 
   2   4  28      100.10       96.51     13.56 o 
   3   4  28        9.08        6.11      2.54 o 
   4   4  28      180.45      191.53     11.35 o 
  -3   5  28       53.70       62.14      9.61 o 
  -2   5  28      211.60      248.55     11.96 o 
  -1   5  28       10.26       13.56      4.14 o 
   0   5  28       11.67       17.02      4.27 o 
   1   5  28       57.12       48.91      8.52 o 
   2   5  28        8.43        6.10      2.53 o 
  -7   1  29        8.22       11.09      4.27 o 
  -6   1  29       32.23       27.51      8.29 o 
  -5   1  29       41.99       36.99      6.03 o 
  -4   1  29       17.75       14.75      2.90 o 
  -3   1  29      277.55      278.95     12.35 o 
  -2   1  29      442.94      427.38     17.92 o 
  -1   1  29        0.89        1.58      1.43 o 
   0   1  29      103.14      121.45      7.50 o 
   1   1  29      240.03      245.02     11.42 o 
   2   1  29      103.48      101.26      9.53 o 
   3   1  29       26.56       22.88      4.91 o 
   4   1  29       17.54       17.08      4.41 o 
   5   1  29        0.00       -0.06      1.79 o 
   6   1  29        6.13        7.91      3.08 o 
  -7   2  29       10.44       11.63      4.29 o 
  -6   2  29       68.07       80.60     12.54 o 
  -5   2  29        0.34        4.29      2.08 o 
  -4   2  29        0.30        2.17      1.80 o 
  -3   2  29       36.92       30.85      7.02 o 
  -2   2  29        1.94        3.85      1.53 o 
  -1   2  29      169.94      150.37     11.43 o 
   0   2  29        0.70        1.99      1.29 o 
   1   2  29        3.42        7.64      2.43 o 
   2   2  29       20.79       22.01      5.10 o 
   3   2  29       44.64       47.19      4.96 o 
   4   2  29        0.60        0.36      1.68 o 
   5   2  29        3.32        4.26      2.03 o 
  -6   3  29       92.83       87.16     16.45 o 
  -5   3  29        4.02        3.28      2.19 o 
  -4   3  29       12.89       14.99      4.22 o 
  -3   3  29        0.00        2.80      1.76 o 
  -2   3  29       68.49       72.30      8.57 o 
  -1   3  29        0.25        1.29      1.89 o 
   0   3  29       23.55       28.68      6.13 o 
   1   3  29        1.19        4.88      2.19 o 
   2   3  29        0.23        0.97      1.82 o 
   3   3  29       27.70       21.02      5.59 o 
   4   3  29       42.50       38.92      9.22 o 
   5   3  29        0.97        2.10      1.84 o 
  -5   4  29       10.87        3.97      2.46 o 
  -4   4  29        8.27        8.30      2.98 o 
  -3   4  29       49.62       55.08     11.16 o 
  -2   4  29        8.17        6.51      2.58 o 
  -1   4  29      100.14      106.46     15.35 o 
   0   4  29       53.74       50.26     10.35 o 
   1   4  29       29.00       21.33      5.42 o 
   2   4  29       14.80       12.35      3.85 o 
   3   4  29       19.92       12.56      3.58 o 
   4   4  29        9.66        4.15      2.42 o 
  -3   5  29       20.73       21.49      5.80 o 
  -2   5  29       46.51       39.63      9.40 o 
  -1   5  29        0.06        0.72      2.19 o 
   0   5  29        3.91        4.23      2.28 o 
   1   5  29       87.10       83.26     12.52 o 
  -7   0  30       23.30       30.59      9.87 o 
  -6   0  30       36.88       36.02     13.06 o 
  -5   0  30       51.82       50.80      9.29 o 
  -4   0  30       96.25       86.96      8.65 o 
  -3   0  30      102.21      102.32     10.35 o 
  -2   0  30       11.37        7.31      4.12 o 
  -1   0  30        3.23       10.40      3.90 o 
   0   0  30      218.30      234.19     19.58 o 
   1   0  30      453.46      479.52     31.78 o 
   2   0  30       35.60       22.53      6.31 o 
   3   0  30       39.09       28.01     10.89 o 
   4   0  30      431.68      449.70     22.12 o 
   5   0  30       14.52       16.92      6.52 o 
   6   0  30     1056.47     1155.65     49.75 o 
  -7   1  30        5.89        5.39      2.47 o 
  -6   1  30       67.10       69.54      9.44 o 
  -5   1  30       60.88       56.45      7.96 o 
  -4   1  30       14.65       19.50      3.83 o 
  -3   1  30       58.64       52.83      7.49 o 
  -2   1  30      125.24      109.39      7.67 o 
  -1   1  30      169.16      174.01      9.21 o 
   0   1  30      414.27      421.17     18.09 o 
   1   1  30       43.64       49.42      7.30 o 
   2   1  30       21.97       20.76      4.23 o 
   3   1  30      125.04      121.24      9.49 o 
   4   1  30       62.99       53.64      8.50 o 
   5   1  30      292.39      269.58     30.42 o 
   6   1  30       14.44       17.88      4.42 o 
  -6   2  30      216.20      262.79     17.79 o 
  -5   2  30        1.20        3.40      1.64 o 
  -4   2  30        3.67        5.74      2.84 o 
  -3   2  30       18.64       19.19      3.92 o 
  -2   2  30        0.28        0.81      1.94 o 
  -1   2  30       12.79        9.85      2.54 o 
   0   2  30       42.71       42.43      5.45 o 
   1   2  30       10.45        8.69      2.99 o 
   2   2  30        0.20        3.75      2.41 o 
   3   2  30       13.52       16.64      3.69 o 
   4   2  30       56.16       55.78      8.65 o 
   5   2  30        2.14        3.79      2.61 o 
  -6   3  30       96.17      114.66     16.81 o 
  -5   3  30      155.65      177.05     13.03 o 
  -4   3  30       41.89       41.52      8.97 o 
  -3   3  30        1.92        4.06      2.17 o 
  -2   3  30       19.76       21.21      4.41 o 
  -1   3  30       30.75       34.98      5.93 o 
   0   3  30        9.25        9.38      3.40 o 
   1   3  30        1.92        8.29      2.56 o 
   2   3  30       40.01       33.70      6.51 o 
   3   3  30       30.78       25.54      6.27 o 
   4   3  30        4.29        2.95      2.10 o 
  -4   4  30        0.94        5.87      3.03 o 
  -3   4  30       46.07       46.65      8.03 o 
  -2   4  30      128.47      149.03     15.72 o 
  -1   4  30        5.16        9.96      3.94 o 
   0   4  30        0.15        1.03      1.75 o 
   1   4  30      146.27      151.83     13.56 o 
   2   4  30       47.86       45.41     10.39 o 
   3   4  30       29.07       24.96      5.39 o 
  -2   5  30        2.40        5.91      3.10 o 
  -1   5  30       47.24       50.57     11.46 o 
   0   5  30       21.51       21.22      5.41 o 
  -6   1  31        3.90        0.34      2.28 o 
  -5   1  31       83.99       99.37      9.74 o 
  -4   1  31       55.84       53.85      8.92 o 
  -3   1  31        8.78       10.96      2.84 o 
  -2   1  31        1.95        5.68      1.91 o 
  -1   1  31       15.47       14.20      2.77 o 
   0   1  31      313.08      299.90     12.73 o 
   1   1  31       90.62      108.10     11.91 o 
   2   1  31        6.72       12.46      2.98 o 
   3   1  31       17.34       21.23      4.52 o 
   4   1  31      114.00      116.56     15.16 o 
   5   1  31        6.78        7.87      2.94 o 
  -6   2  31        0.05        1.44      4.43 o 
  -5   2  31       30.13       23.46      6.44 o 
  -4   2  31        5.53        6.57      2.36 o 
  -3   2  31        2.80        3.55      1.88 o 
  -2   2  31        7.97        8.80      2.13 o 
  -1   2  31      125.37      112.11     10.23 o 
   0   2  31        3.47        4.23      1.82 o 
   1   2  31       77.79       66.80     10.10 o 
   2   2  31        6.12        6.77      3.00 o 
   3   2  31       13.11       16.98      4.85 o 
   4   2  31        1.25        6.29      2.81 o 
   5   2  31        2.16        2.60      1.67 o 
  -5   3  31       11.58        9.66      3.34 o 
  -4   3  31       82.93       83.60     10.79 o 
  -3   3  31        7.21        8.16      3.05 o 
  -2   3  31       10.59       19.28      4.69 o 
  -1   3  31        3.40        3.65      1.87 o 
   0   3  31       57.15       60.44     12.52 o 
   1   3  31        6.73        7.91      3.67 o 
   2   3  31        5.64        5.40      2.41 o 
   3   3  31        0.21        0.83      2.40 o 
   4   3  31        1.89        4.88      2.37 o 
  -4   4  31        1.85        3.06      1.56 o 
  -3   4  31       97.12      145.66     21.96 o 
  -2   4  31       74.59       84.33     10.61 o 
  -1   4  31      208.94      249.90     23.50 o 
   0   4  31        3.75        2.08      2.19 o 
   1   4  31       33.96       33.10      8.96 o 
   2   4  31        0.00        2.11      2.13 o 
   3   4  31       18.08       11.22      3.88 o 
  -6   0  32       43.31       35.66     11.26 o 
  -5   0  32      239.15      262.80     25.48 o 
  -4   0  32       82.18      111.99     11.31 o 
  -3   0  32        0.88        1.01      3.12 o 
  -2   0  32      463.51      453.10     34.03 o 
  -1   0  32      176.01      159.48     26.28 o 
   0   0  32      181.82      209.28     23.53 o 
   1   0  32      596.40      654.15     83.90 o 
   2   0  32       59.06       79.65     12.00 o 
   3   0  32        3.71       10.90      6.31 o 
   4   0  32      139.42      125.58     24.30 o 
   5   0  32      147.67      159.97     11.38 o 
  -6   1  32      107.04      118.39      6.60 o 
  -5   1  32       65.94       72.35      7.48 o 
  -4   1  32       19.28       18.85      3.57 o 
  -3   1  32        2.87        4.54      2.03 o 
  -2   1  32       87.57       95.60      7.49 o 
  -1   1  32        4.61        5.18      2.82 o 
   0   1  32       40.17       46.99      5.97 o 
   1   1  32       13.63       14.14      3.51 o 
   2   1  32        0.01        5.25      3.30 o 
   3   1  32        0.51        3.75      2.66 o 
   4   1  32        0.01        1.82      1.92 o 
   5   1  32      252.94      270.94      9.94 o 
  -6   2  32        0.02        4.37      2.43 o 
  -5   2  32      131.55      154.19     12.42 o 
  -4   2  32       54.85       67.15     10.02 o 
  -3   2  32        0.01        3.13      1.88 o 
  -2   2  32       34.72       27.00      5.65 o 
  -1   2  32       10.30        6.97      2.25 o 
   0   2  32       41.95       43.76      6.33 o 
   1   2  32        7.08       11.52      4.09 o 
   2   2  32       87.53       91.27     13.43 o 
   3   2  32        3.82        7.37      2.53 o 
   4   2  32        4.59        5.63      2.70 o 
  -5   3  32       16.90       17.06      3.49 o 
  -4   3  32      108.20      110.10     10.22 o 
  -3   3  32        0.19        5.58      2.12 o 
  -2   3  32        3.85        3.78      1.98 o 
  -1   3  32        0.70        4.74      2.27 o 
   0   3  32       24.93       26.80      7.42 o 
   1   3  32      166.20      189.01     19.41 o 
   2   3  32        2.13        4.74      2.36 o 
   3   3  32       80.46       71.49     11.28 o 
   4   3  32       12.75       11.61      3.49 o 
  -3   4  32        6.67        7.48      4.44 o 
  -2   4  32       18.80       13.24      4.03 o 
  -1   4  32       19.32       16.25      6.04 o 
   0   4  32        0.98        2.81      2.51 o 
   1   4  32       13.90       10.68      3.89 o 
   2   4  32        4.39        6.42      2.73 o 
  -6   1  33        6.44        7.94      3.06 o 
  -5   1  33        0.40        1.77      1.33 o 
  -4   1  33       28.80       27.22      5.87 o 
  -3   1  33       67.07       61.19      4.90 o 
  -2   1  33       30.19       41.20      6.55 o 
  -1   1  33       21.24       17.13      3.47 o 
   0   1  33      631.29      665.10     33.03 o 
   1   1  33        1.03        3.45      2.33 o 
   2   1  33      160.85      165.48      7.75 o 
   3   1  33       54.82       52.58     12.30 o 
   4   1  33        0.03        4.02      2.62 o 
   5   1  33        2.43        3.96      2.54 o 
  -5   2  33       21.38       15.22      4.20 o 
  -4   2  33        8.32        6.50      2.34 o 
  -3   2  33       38.05       29.07      6.34 o 
  -2   2  33        5.84        8.23      2.95 o 
  -1   2  33        2.99        3.98      1.62 o 
   0   2  33       12.40       14.86      3.88 o 
   1   2  33       21.54       21.67      3.97 o 
   2   2  33       12.66        8.54      3.53 o 
   3   2  33        3.56        4.71      2.45 o 
   4   2  33        0.00        7.06      2.76 o 
  -5   3  33        2.43        0.16      1.59 o 
  -4   3  33        3.33        5.79      2.29 o 
  -3   3  33        0.21        2.69      1.79 o 
  -2   3  33       41.90       44.71     10.53 o 
  -1   3  33       43.71       43.96      9.96 o 
   0   3  33       21.29       22.83      5.39 o 
   1   3  33        0.17       -0.10      2.08 o 
   2   3  33        1.50        4.25      2.54 o 
   3   3  33        4.40        4.12      2.63 o 
  -3   4  33       50.58       33.51      9.01 o 
  -2   4  33       52.19       44.04     10.81 o 
  -1   4  33        4.09        8.35      3.44 o 
   0   4  33        0.81        1.01      2.73 o 
   1   4  33      351.27      442.70     28.56 o 
  -6   0  34      305.01      328.97     16.53 o 
  -5   0  34       12.85        5.06      3.33 o 
  -4   0  34        1.82        4.70      2.49 o 
  -3   0  34        0.03        3.56      2.69 o 
  -2   0  34        2.95        4.76      2.58 o 
  -1   0  34      183.69      204.49     15.25 o 
   0   0  34       94.32      106.94     10.27 o 
   1   0  34       24.55       31.94      8.11 o 
   2   0  34       56.83       54.35     15.12 o 
   3   0  34        2.35        2.77      2.59 o 
   4   0  34      108.41      130.55     32.27 o 
  -6   1  34       33.58       29.90      7.59 o 
  -5   1  34        9.37        8.07      2.34 o 
  -4   1  34       48.01       42.88      7.80 o 
  -3   1  34       16.95       12.23      3.60 o 
  -2   1  34        4.70        2.91      1.94 o 
  -1   1  34       20.37       19.18      3.98 o 
   0   1  34       46.73       46.07      6.93 o 
   1   1  34       56.78       50.40      8.69 o 
   2   1  34       13.86       11.35      4.35 o 
   3   1  34       24.36       20.36      6.70 o 
   4   1  34        4.06        6.89      3.36 o 
  -5   2  34      115.72      136.19      9.05 o 
  -4   2  34       54.26       80.20      9.60 o 
  -3   2  34        0.25        3.37      1.86 o 
  -2   2  34       10.52        6.18      2.65 o 
  -1   2  34       47.70       44.53      7.39 o 
   0   2  34        6.64        5.53      3.28 o 
   1   2  34       33.29       36.09      8.89 o 
   2   2  34      223.56      250.88     22.77 o 
   3   2  34       14.74        9.38      2.90 o 
   4   2  34       93.12      102.68     10.07 o 
  -4   3  34       46.90       31.88      7.22 o 
  -3   3  34       35.86       29.81      7.85 o 
  -2   3  34        5.92        5.11      2.11 o 
  -1   3  34        4.09        6.66      3.25 o 
   0   3  34        4.12        4.91      2.61 o 
   1   3  34       31.19       27.21      7.74 o 
   2   3  34        1.08        3.87      2.59 o 
   3   3  34      194.94      229.04     10.52 o 
  -2   4  34       11.76        5.93      2.96 o 
  -1   4  34        4.36        7.34      3.31 o 
   0   4  34      219.54      267.72     12.22 o 
   1   4  34       10.66       13.34      4.64 o 
  -5   1  35       18.82       10.61      3.00 o 
  -4   1  35       42.67       31.10      8.73 o 
  -3   1  35       13.20        9.52      2.94 o 
  -2   1  35       10.62       18.04      4.52 o 
  -1   1  35        1.26        4.85      2.22 o 
   0   1  35       94.74       91.11     14.82 o 
   1   1  35      214.62      194.60     20.90 o 
   2   1  35      100.17       99.23     10.87 o 
   3   1  35        0.22        3.65      2.94 o 
   4   1  35       26.11       21.83      6.00 o 
  -5   2  35        2.72        5.52      2.65 o 
  -4   2  35       10.46        8.94      2.60 o 
  -3   2  35        2.67        3.33      1.70 o 
  -2   2  35       55.49       50.07      9.76 o 
  -1   2  35       11.11        9.31      3.55 o 
   0   2  35        1.49        7.97      3.51 o 
   1   2  35      169.96      175.59     15.23 o 
   2   2  35        0.83        2.10      2.60 o 
   3   2  35        0.99        4.11      2.78 o 
  -4   3  35       34.07       30.86      6.77 o 
  -3   3  35       55.42       68.67      5.37 o 
  -2   3  35       39.85       34.18      8.56 o 
  -1   3  35        9.87       10.34      3.98 o 
   0   3  35       26.97       17.05      6.20 o 
   1   3  35        6.69        8.63      3.03 o 
   2   3  35       62.66       50.67     13.16 o 
  -5   0  36      376.05      408.96     15.63 o 
  -4   0  36        2.29        1.40      2.09 o 
  -3   0  36       23.11       17.43      6.93 o 
  -2   0  36       85.56       93.31     12.86 o 
  -1   0  36       33.60       22.57      7.41 o 
   0   0  36      205.06      221.53     36.60 o 
   1   0  36      287.52      332.78     39.44 o 
   2   0  36        9.09        8.70      5.18 o 
   3   0  36        0.61        3.88      3.57 o 
   4   0  36       31.20       27.31      9.06 o 
  -5   1  36       10.62       11.29      3.89 o 
  -4   1  36       11.55        9.07      3.10 o 
  -3   1  36        1.57        3.15      1.73 o 
  -2   1  36        0.68        4.90      2.05 o 
  -1   1  36        0.13        3.06      2.10 o 
   0   1  36       59.98       70.11     12.17 o 
   1   1  36       23.89       24.76      6.29 o 
   2   1  36       14.66       12.93      4.06 o 
   3   1  36        0.02        5.06      2.64 o 
  -4   2  36       34.60       31.04      7.41 o 
  -3   2  36      166.26      191.10      8.51 o 
  -2   2  36      170.49      201.12     14.75 o 
  -1   2  36       34.72       33.29      7.68 o 
   0   2  36       24.94       19.08      5.54 o 
   1   2  36       50.91       41.17      8.67 o 
   2   2  36       63.96       40.99      8.31 o 
   3   2  36        1.87        5.33      3.09 o 
  -3   3  36      132.47      178.59      8.43 o 
  -2   3  36        8.80        8.08      2.96 o 
  -1   3  36       22.69       19.82      5.46 o 
   0   3  36       18.23       14.67      4.28 o 
   1   3  36       70.49       43.68     12.69 o 
  -4   1  37       60.75       41.27      8.57 o 
  -3   1  37        0.26       -0.02      2.02 o 
  -2   1  37       36.17       37.47      7.72 o 
  -1   1  37       29.40       28.52      7.40 o 
   0   1  37       62.74       60.78     10.95 o 
   1   1  37       69.71       69.43     12.36 o 
   2   1  37        1.93        6.79      3.44 o 
   3   1  37        1.12        4.58      2.61 o 
  -4   2  37        0.48        3.26      1.78 o 
  -3   2  37        0.23        0.87      1.42 o 
  -2   2  37       26.45       22.68      6.17 o 
  -1   2  37       45.80       44.04      9.01 o 
   0   2  37       10.04        6.15      2.82 o 
   1   2  37       88.80       99.41     10.78 o 
   2   2  37       38.65       29.27      7.31 o 
  -2   3  37        7.15        2.92      3.42 o 
  -1   3  37        6.71        9.25      3.46 o 
   0   3  37       96.02      105.96      8.76 o 
  -4   0  38       74.33       95.46     14.73 o 
  -3   0  38       11.44       12.50      4.60 o 
  -2   0  38        1.83        4.45      2.78 o 
  -1   0  38        0.23        3.94      2.79 o 
   0   0  38       40.09       56.43     14.80 o 
   1   0  38        4.39        1.63      3.92 o 
   2   0  38       34.25       32.76      7.67 o 
  -4   1  38       35.03       31.04      4.90 o 
  -3   1  38        4.38        5.21      2.46 o 
  -2   1  38      136.96      153.69     12.22 o 
  -1   1  38       20.77       24.77      6.24 o 
   0   1  38        0.98        5.33      3.51 o 
   1   1  38       18.97       17.73      5.09 o 
   2   1  38       66.57       59.77     12.02 o 
  -3   2  38       24.40       17.84      5.45 o 
  -2   2  38       92.87      123.08      9.82 o 
  -1   2  38        5.38        6.17      3.20 o 
   0   2  38        0.09        3.51      2.74 o 
   1   2  38       10.17       10.36      3.64 o 
  -3   1  39        0.21        2.75      1.70 o 
  -2   1  39        0.95        5.78      2.98 o 
  -1   1  39        1.54        3.59      2.36 o 
   0   1  39        5.68       12.35      3.50 o 
   1   1  39        2.34        4.82      2.63 o 
  -2   2  39        9.83       11.16      3.93 o 
  -1   2  39        0.25        3.33      2.55 o 
   0   2  39      150.08      170.67     10.19 o 
  -2   0  40       22.40       19.07      5.27 o 
  -1   0  40       92.89       80.77     21.12 o 
   0   0  40       16.23       13.39      4.86 o 
   1   0  40       46.95       37.79     12.64 o 
  -2   1  40       19.96       14.57      3.53 o 
  -1   1  40        4.22        5.20      2.63 o 
   0   1  40      110.07      112.44      9.97 o 
                                                 
